# Supplementary material for: Genome-wide analysis of Cushion willow provides insights into alpine plant divergence in a biodiversity hotspot
Source: Nat Commun. 2019 Nov 19;10:5230. doi: 10.1038/s41467-019-13128-y (PMC6864086; doi:10.1038/s41467-019-13128-y)
Supplement: Supplementary file 5 — Supplementary Data 1 [file 41467_2019_13128_MOESM5_ESM.xlsx]

## Sheet: Sheet1
Supplementary Data 1. Classification of repetitive DNA in the Salix brachista genome.
Class	Superfamily	Number	Length (bp)	Percent(%)	Mean length (bp)
LTR		111328	63693559	18.76	572.13
	Cassandra	163	50867	0.01	312.07
	Caulimovirus	411	478300	0.14	1163.75
	Copia	54139	31068388	9.15	573.86
	ERVK	58	23700	0.01	408.62
	Gypsy	56489	32060166	9.44	567.55
	Pao	68	12138	0	178.5
LINE		4600	2519123	0.74	547.64
	CR1	1085	214376	0.06	197.58
	CR1-Zenon	218	183779	0.05	843.02
	I	572	109259	0.03	191.01
	L1	1810	1674066	0.49	924.9
	L2	915	337643	0.1	369.01
	Alu	2638	720701	0.21	273.2
	tRNA	16126	3465698	1.02	214.91
DNA		53530	16303643	4.8	304.57
	CMC-EnSpm	10718	4261056	1.25	397.56
	Crypton-V	221	83849	0.02	379.41
	Kolobok-T2	3865	1144607	0.34	296.15
	MuLE-MuDR	720	283394	0.08	393.6
	PIF-Harbinger	14810	3960819	1.17	267.44
	PiggyBac	247	71349	0.02	288.86
	Sola-3	21	10561	0	502.9
	TcMar-Tc1	494	112837	0.03	228.41
	hAT-Ac	5911	2278118	0.67	385.4
	hAT-Tag1	10385	2495276	0.73	240.28
	hAT-Tip100	139	56117	0.02	403.72
RC		66501	17124852	5.04	257.51
	Helitron	66501	17124852	5.04	257.51
Unknown		94140	27658576	8.14	293.8
rRNA		244	151917	0.04	622.61
Satellite		214	24047	0.01	112.37
	macro	214	24047	0.01	112.37
Simple repeat		130946	8402707	2.47	64.17
Low complexity		19460	959019	0.28	49.28
Total		501511	141446531	41.65	282.04
