# Supplementary material for: Genome-wide analysis of Cushion willow provides insights into alpine plant divergence in a biodiversity hotspot
Source: Nat Commun. 2019 Nov 19;10:5230. doi: 10.1038/s41467-019-13128-y (PMC6864086; doi:10.1038/s41467-019-13128-y)
Supplement: Supplementary file 6 — Supplementary Data 2 [file 41467_2019_13128_MOESM6_ESM.xlsx]

## Sheet: Sheet1
Supplementary Data 2. GO enrichment of Salix brachista expanded gene families using Salix brachista genome as background.
GO terms	GO ID	No of input genes	No of backgrond genes	p value	Adjust p value
methyl salicylate esterase activity	GO:0080031	17	27	9.92e-11	7.95e-08
methyl indole-3-acetate esterase activity	GO:0080030	16	25	2.51e-10	7.95e-08
methyl jasmonate esterase activity	GO:0080032	16	25	2.51e-10	7.95e-08
cell surface receptor signaling pathway	GO:0007166	24	54	2.95e-10	7.95e-08
guanylate cyclase activity	GO:0004383	14	20	5.75e-10	1.05e-07
salicylic acid metabolic process	GO:0009696	16	26	5.87e-10	1.05e-07
metabolic process	GO:0008152	10	12	1.14e-08	1.75e-06
polysaccharide binding	GO:0030247	24	69	9.77e-08	1.31e-05
multivesicular body membrane	GO:0032585	10	14	1.4e-07	1.68e-05
hydrolase activity, acting on ester bonds	GO:0016788	25	78	3.25e-07	3.49e-05
alkaloid metabolic process	GO:0009820	15	35	1.18e-06	0.000115511
jasmonic acid metabolic process	GO:0009694	17	45	1.94e-06	0.000173936
daphnetin 3-O-glucosyltransferase activity	GO:0102360	9	15	5.36e-06	0.000411893
myricetin 3-O-glucosyltransferase activity	GO:0102425	9	15	5.36e-06	0.000411893
regulation of pollen tube growth	GO:0080092	17	49	7.51e-06	0.000538364
flavonol 3-O-glucosyltransferase activity	GO:0047893	9	16	1.11e-05	0.000735772
carbohydrate binding	GO:0030246	39	178	1.16e-05	0.000735772
geranyl diphosphate metabolic process	GO:0033383	7	10	1.52e-05	0.000860297
proton-transporting ATP synthase complex, catalytic core F(1)	GO:0045261	7	10	1.52e-05	0.000860297
toxin catabolic process	GO:0009407	12	31	4.8e-05	0.00258102
anthocyanidin 3-O-glucosyltransferase activity	GO:0047213	11	28	8.48e-05	0.00414573
cellular response to water deprivation	GO:0042631	11	28	8.48e-05	0.00414573
response to reactive oxygen species	GO:0000302	17	58	8.88e-05	0.00415365
membrane fusion	GO:0061025	8	16	0.000105918	0.00474868
proton-transporting ATP synthase activity, rotational mechanism	GO:0046933	7	13	0.00016182	0.00685722
anthocyanin-containing compound biosynthetic process	GO:0009718	19	72	0.000165695	0.00685722
protein kinase regulator activity	GO:0019887	6	10	0.000225749	0.00899651
response to salicylic acid	GO:0009751	48	266	0.000237637	0.00913204
transferase activity, transferring hexosyl groups	GO:0016758	17	64	0.000331231	0.0122898
potassium ion transport	GO:0006813	13	43	0.000422921	0.0151688
L-aspartate:2-oxoglutarate aminotransferase activity	GO:0004069	6	11	0.000451212	0.015172
sesquiterpene synthase activity	GO:0010334	6	11	0.000451212	0.015172
Golgi organization	GO:0007030	14	49	0.000489501	0.0159607
systemic acquired resistance, salicylic acid mediated signaling pathway	GO:0009862	12	39	0.000585788	0.0185385
biosynthetic process	GO:0009058	10	29	0.000612023	0.0188153
activating transcription factor binding	GO:0033613	7	16	0.000804906	0.0235052
protein-disulfide reductase activity	GO:0047134	6	12	0.000820049	0.0235052
macroautophagy	GO:0016236	10	30	0.00083011	0.0235052
lipase activity	GO:0016298	12	41	0.000964798	0.0266185
protein import into chloroplast stroma	GO:0045037	9	26	0.00110948	0.0298449
glutathione transferase activity	GO:0004364	12	42	0.00121992	0.0318068
terpene synthase activity	GO:0010333	7	17	0.00124153	0.0318068
regulation of primary metabolic process	GO:0080090	6	13	0.00138425	0.0330988
regulation of raffinose metabolic process	GO:0080091	6	13	0.00138425	0.0330988
regulation of stomatal complex development	GO:2000038	6	13	0.00138425	0.0330988
organelle membrane	GO:0031090	11	38	0.00172036	0.0402413
ATP synthesis coupled proton transport	GO:0015986	7	18	0.00184367	0.0422083
glutathione metabolic process	GO:0006749	12	44	0.00189846	0.0425571
histone binding	GO:0042393	13	50	0.00200321	0.04348
glutathione binding	GO:0043295	8	23	0.00202045	0.04348
euchromatin binding	GO:1990188	5	10	0.00231777	0.0470551
histone deacetylase activity	GO:0004407	5	10	0.00231777	0.0470551
meiotic spindle organization	GO:0000212	5	10	0.00231777	0.0470551
recognition of pollen	GO:0048544	18	82	0.0024986	0.0497869
P-values were calculated by Fisher’s exact test.
