# Supplementary material for: Genome-wide analysis of Cushion willow provides insights into alpine plant divergence in a biodiversity hotspot
Source: Nat Commun. 2019 Nov 19;10:5230. doi: 10.1038/s41467-019-13128-y (PMC6864086; doi:10.1038/s41467-019-13128-y)
Supplement: Supplementary file 7 — Supplementary Data 3 [file 41467_2019_13128_MOESM7_ESM.xlsx]

## Sheet: Sheet1
Supplementary Data 3. GO and KEGG enrichment of Salix brachista rapidly evolved gene families using Salix brachista genome as background.
KEGG terms	KEGG ID	No of input genes	No of backgrond genes	p value	Adjust p value
Indole alkaloid biosynthesis	ko00901	12	47	7.88104e-11	2.92882e-09
Tyrosine metabolism	ko00350	15	86	1.14856e-10	2.92882e-09
Tropane, piperidine and pyridine alkaloid biosynthesis	ko00960	11	54	6.6489e-09	1.13031e-07
Plant-pathogen interaction	ko04626	23	342	3.06864e-07	3.91252e-06
Fatty acid degradation	ko00071	10	83	5.30313e-06	4.77479e-05
Base excision repair	ko03410	9	66	5.6174e-06	4.77479e-05
Ribosome biogenesis in eukaryotes	ko03008	11	109	1.02237e-05	6.61142e-05
Cutin, suberine and wax biosynthesis	ko00073	9	71	1.03709e-05	6.61142e-05
Isoquinoline alkaloid biosynthesis	ko00950	8	71	7.67807e-05	0.000435091
Cyanoamino acid metabolism	ko00460	8	86	0.000296826	0.00151381
Phenylalanine metabolism	ko00360	7	88	0.00178798	0.00828974
Phenylalanine, tyrosine and tryptophan biosynthesis	ko00400	6	70	0.00259055	0.0110099
Glycolysis / Gluconeogenesis	ko00010	9	172	0.00729745	0.0286285
Arginine and proline metabolism	ko00330	6	92	0.00984387	0.0358598
GO terms	GO ID	No of input genes	No of backgrond genes	p value	Adjust p value
cell surface receptor signaling pathway	GO:0007166	29	54	7.03663e-37	1.7099e-34
polysaccharide binding	GO:0030247	29	69	7.87577e-33	9.56906e-31
guanylate cyclase activity	GO:0004383	16	20	4.50914e-25	3.6524e-23
calcium ion binding	GO:0005509	29	190	7.39402e-19	4.49187e-17
response to fungus	GO:0009620	26	157	6.74746e-18	3.27927e-16
response to salicylic acid	GO:0009751	30	266	9.82514e-16	3.97918e-14
hydrolase activity, acting on ester bonds	GO:0016788	18	78	2.3072e-15	8.00926e-14
salicylic acid metabolic process	GO:0009696	12	26	8.7199e-15	2.64867e-13
methyl indole-3-acetate esterase activity	GO:0080030	11	25	2.30759e-13	5.60745e-12
methyl jasmonate esterase activity	GO:0080032	11	25	2.30759e-13	5.60745e-12
methyl salicylate esterase activity	GO:0080031	11	27	6.53562e-13	1.44378e-11
protein phosphorylation	GO:0006468	32	425	8.36836e-12	1.69459e-10
response to reactive oxygen species	GO:0000302	13	58	2.99574e-11	5.59973e-10
innate immune response	GO:0045087	17	119	5.31611e-11	9.22725e-10
recognition of pollen	GO:0048544	14	82	2.48415e-10	4.02432e-09
calmodulin binding	GO:0005516	21	212	3.14116e-10	4.77064e-09
jasmonic acid metabolic process	GO:0009694	11	45	3.80737e-10	5.4423e-09
plant-type cell wall	GO:0009505	23	274	1.16416e-09	1.57161e-08
lipase activity	GO:0016298	10	41	2.51987e-09	3.22278e-08
alkaloid metabolic process	GO:0009820	9	35	9.77062e-09	1.13913e-07
response to bacterium	GO:0009617	18	187	9.84431e-09	1.13913e-07
L-aspartate:2-oxoglutarate aminotransferase activity	GO:0004069	6	11	1.58247e-08	1.74791e-07
biosynthetic process	GO:0009058	8	29	3.63701e-08	3.84257e-07
protein kinase activity	GO:0004672	24	357	3.98752e-08	4.03737e-07
carbohydrate binding	GO:0030246	16	178	1.76087e-07	1.71157e-06
defense response to bacterium	GO:0042742	25	435	4.197e-07	3.92258e-06
systemic acquired resistance, salicylic acid mediated signaling pathway	GO:0009862	8	39	4.44966e-07	4.00469e-06
cellular water homeostasis	GO:0009992	5	10	4.7991e-07	4.16493e-06
oligosaccharide metabolic process	GO:0009311	5	12	1.46342e-06	1.22625e-05
programmed cell death	GO:0012501	7	35	2.87493e-06	2.32869e-05
protein import into chloroplast stroma	GO:0045037	6	26	6.25608e-06	4.90396e-05
single fertilization	GO:0007338	5	18	1.44623e-05	0.000109823
protein autophosphorylation	GO:0046777	20	380	2.38706e-05	0.000175775
cellular response to salicylic acid stimulus	GO:0071446	4	11	3.37913e-05	0.000241509
entrainment of circadian clock	GO:0009649	4	12	4.99553e-05	0.000346833
chloroplast inner membrane	GO:0009706	8	81	0.000119898	0.000809309
embryo development ending in seed dormancy	GO:0009793	15	279	0.00020567	0.00135075
defense response to bacterium, incompatible interaction	GO:0009816	7	68	0.000247743	0.00158425
photoreceptor activity	GO:0009881	4	19	0.000353389	0.00219977
lipid catabolic process	GO:0016042	8	95	0.000363636	0.00219977
response to virus	GO:0009615	6	52	0.000371155	0.00219977
ubiquitin protein ligase binding	GO:0031625	8	100	0.000514713	0.00297799
protein polyubiquitination	GO:0000209	4	22	0.000638608	0.00352686
response to UV	GO:0009411	4	22	0.000638608	0.00352686
chiasma assembly	GO:0051026	3	10	0.000678912	0.00366612
guanyl-nucleotide exchange factor activity	GO:0005085	4	23	0.000761961	0.00402514
D-xylose metabolic process	GO:0042732	3	11	0.000920832	0.0047609
protein complex oligomerization	GO:0051259	4	25	0.00105753	0.00535376
synapsis	GO:0007129	3	12	0.00121112	0.00600619
pyridoxal phosphate binding	GO:0030170	6	66	0.00133779	0.00650166
misfolded protein binding	GO:0051787	4	27	0.00142546	0.00679189
systemic acquired resistance	GO:0009627	6	68	0.00156325	0.00730518
cytoplasmic vesicle	GO:0031410	5	49	0.00202376	0.00927875
nucleosome	GO:0000786	4	32	0.00271798	0.0122309
alcohol dehydrogenase (NAD) activity	GO:0004022	3	16	0.00291934	0.0128982
protein-chromophore linkage	GO:0018298	4	39	0.00562312	0.0244003
lateral root development	GO:0048527	5	64	0.00647855	0.0266831
lipid droplet	GO:0005811	3	21	0.00647861	0.0266831
vesicle	GO:0031982	3	21	0.00647861	0.0266831
protein transport	GO:0015031	10	215	0.00660828	0.0267635
protein autoubiquitination	GO:0051865	4	42	0.00733093	0.0292035
large ribosomal subunit	GO:0015934	3	23	0.00839652	0.032909
double fertilization forming a zygote and endosperm	GO:0009567	3	24	0.00946728	0.0365166
reciprocal meiotic recombination	GO:0007131	3	25	0.0106141	0.0403003
chromatin	GO:0000785	4	48	0.0116996	0.0430757
cytoplasmic translation	GO:0002181	4	48	0.0116996	0.0430757
cytosolic large ribosomal subunit	GO:0022625	6	105	0.0131352	0.0476395
protein self-association	GO:0043621	6	106	0.0137157	0.0489027
autophagosome membrane	GO:0000421	2	10	0.013886	0.0489027
P-values were calculated by Fisher’s exact test.
