# Supplementary material for: Genome-wide analysis of Cushion willow provides insights into alpine plant divergence in a biodiversity hotspot
Source: Nat Commun. 2019 Nov 19;10:5230. doi: 10.1038/s41467-019-13128-y (PMC6864086; doi:10.1038/s41467-019-13128-y)
Supplement: Supplementary file 8 — Supplementary Data 4 [file 41467_2019_13128_MOESM8_ESM.xlsx]

## Sheet: Sheet1
Supplementary Data 4. GO and KEGG enrichment of Salix brachista species-specific gene families using Salix brachista genome as background.
KEGG terms	KEGG ID	No of input genes	No of backgrond genes	p value	Adjust p value
Ribosome	ko03010	70	419	4.71e-12	5.27e-10
Spliceosome	ko03040	44	306	3.53e-06	0.000197846
Citrate cycle (TCA cycle)	ko00020	16	78	7.99e-05	0.00281628
Phagosome	ko04145	22	132	0.000114243	0.00281628
Glutathione metabolism	ko00480	25	161	0.000131047	0.00281628
Protein processing in endoplasmic reticulum	ko04141	41	324	0.000150872	0.00281628
Endocytosis	ko04144	32	241	0.000332467	0.00531947
2-Oxocarboxylic acid metabolism	ko01210	16	98	0.00118555	0.0165977
Glycerolipid metabolism	ko00561	17	114	0.00233735	0.0262591
Glyoxylate and dicarboxylate metabolism	ko00630	15	95	0.00234457	0.0262591
Linoleic acid metabolism	ko00591	6	23	0.00413209	0.0420722
GO terms	GO ID	No of input genes	No of backgrond genes	p value	Adjust p value
cytosolic ribosome	GO:0022626	39	216	8.4e-12	8.14e-09
structural constituent of ribosome	GO:0003735	38	216	3.53e-11	1.71e-08
translation	GO:0006412	38	223	9.41e-11	2.86e-08
cytosolic large ribosomal subunit	GO:0022625	25	105	1.18e-10	2.86e-08
polysomal ribosome	GO:0042788	27	126	2.79e-10	5.4e-08
mRNA binding	GO:0003729	46	330	1.05e-09	1.69e-07
nucleolus	GO:0005730	58	494	5.33e-09	7.38e-07
RNA splicing	GO:0008380	24	135	1.27e-07	1.53e-05
ribosome	GO:0005840	25	152	3.3e-07	3.55e-05
nuclear speck	GO:0016607	23	138	7.67e-07	7.43e-05
glyoxylate cycle	GO:0006097	8	17	8.97e-07	7.89e-05
THO complex part of transcription export complex	GO:0000445	6	11	7.65e-06	0.00061714
THO complex	GO:0000347	6	12	1.46e-05	0.00106869
tricarboxylic acid cycle	GO:0006099	11	45	1.55e-05	0.00106869
cytosolic small ribosomal subunit	GO:0022627	12	60	5.54e-05	0.00357736
spliceosomal complex	GO:0005681	15	96	0.000136964	0.00803233
isocitrate metabolic process	GO:0006102	5	11	0.000141064	0.00803233
regulation of alternative mRNA splicing, via spliceosome	GO:0000381	9	39	0.000149469	0.00803811
mRNA splicing, via spliceosome	GO:0000398	16	111	0.00021835	0.0111244
NAD(P)H dehydrogenase (quinone) activity	GO:0003955	5	12	0.00023138	0.0111988
small ribosomal subunit	GO:0015935	6	19	0.000312619	0.0144103
mRNA export from nucleus	GO:0006406	8	35	0.000374115	0.0164611
production of miRNAs involved in gene silencing by miRNA	GO:0035196	6	20	0.000426892	0.0179666
unfolded protein binding	GO:0051082	15	111	0.000687289	0.0277206
U2 snRNP	GO:0005686	6	23	0.000971296	0.0376086
galactose binding	GO:0005534	4	10	0.00123914	0.0461341
P-values were calculated by Fisher’s exact test
