# Supplementary material for: Genome-wide analysis of Cushion willow provides insights into alpine plant divergence in a biodiversity hotspot
Source: Nat Commun. 2019 Nov 19;10:5230. doi: 10.1038/s41467-019-13128-y (PMC6864086; doi:10.1038/s41467-019-13128-y)
Supplement: Supplementary file 9 — Supplementary Data 5 [file 41467_2019_13128_MOESM9_ESM.xlsx]

## Sheet: Sheet1
Supplementary Data 5. GO and KEGG enrichment of Salix purpurea and Salix suchowensis expanded gene families.
Salix pupurea expanded gene families							Salix suchowensis expanded gene families
KEGG terms	KEGG ID	No of input genes	No of backgrond genes	p value	Adjust p value		KEGG terms	KEGG ID	No of input genes	No of backgrond genes	p value	Adjust p value
Brassinosteroid biosynthesis	ko00905	29	47	1.43959e-06	0.00017563		Plant-pathogen interaction	ko04626	39	352	5.50186e-19	2.3658e-17
Flavonoid biosynthesis	ko00941	53	113	1.40321e-05	0.000662965		Protein export	ko03060	7	58	0.000131341	0.00217786
Ascorbate and aldarate metabolism	ko00053	45	92	1.63024e-05	0.000662965		Isoflavonoid biosynthesis	ko00943	7	62	0.000201036	0.00217786
alpha-Linolenic acid metabolism	ko00592	54	120	4.95584e-05	0.00151153		Stilbenoid, diarylheptanoid and gingerol biosynthesis	ko00945	6	44	0.000202591	0.00217786
AGE-RAGE signaling pathway in diabetic complications	ko04933	16	25	0.000187888	0.00458446		Arginine and proline metabolism	ko00330	6	84	0.00609804	0.0498002
Sesquiterpenoid and triterpenoid biosynthesis	ko00909	29	61	0.000902759	0.0183561		Flavone and flavonol biosynthesis	ko00944	4	39	0.00694887	0.0498002
GO terms	GO ID	No of input genes	No of backgrond genes	p value	Adjust p value		GO terms	GO ID	No of input genes	No of backgrond genes	p value	Adjust p value
oxidoreductase activity, acting on paired donors, with incorporation or reduction of molecular oxygen, NAD(P)H as one donor, and incorporation of one atom of oxygen	GO:0016709	70	117	3.96974e-12	6.95102e-09		detection of bacterium	GO:0016045	17	22	5.64606e-25	2.02214e-22
nucleosome	GO:0000786	34	50	1.37382e-08	1.20278e-05		immune response-regulating signaling pathway	GO:0002764	16	19	1.08426e-24	2.02214e-22
oligosaccharide metabolic process	GO:0009311	20	24	5.38884e-08	3.14528e-05		regulation of anion channel activity	GO:0010359	16	25	2.04082e-21	2.53742e-19
cellular water homeostasis	GO:0009992	17	20	3.29809e-07	0.000144374		positive regulation of defense response	GO:0031349	16	26	5.20674e-21	4.85529e-19
response to jasmonic acid	GO:0009753	137	333	1.35193e-06	0.000473446		perinuclear endoplasmic reticulum membrane	GO:1990578	13	15	1.47448e-20	1.09996e-18
iron ion binding	GO:0005506	99	228	2.49514e-06	0.000728165		defense response signaling pathway, resistance gene-independent	GO:0010204	16	32	5.25999e-19	3.26996e-17
glucan exo-1,3-beta-glucosidase activity	GO:0004338	12	13	3.48269e-06	0.000871169		transmembrane receptor protein kinase activity	GO:0019199	16	36	5.92908e-18	3.15935e-16
cellular response to heat	GO:0034605	43	81	4.94474e-06	0.00108228		cortical endoplasmic reticulum	GO:0032541	13	22	6.11794e-17	2.85249e-15
response to sucrose	GO:0009744	56	115	6.84287e-06	0.00133132		plant-type hypersensitive response	GO:0009626	24	122	6.89609e-17	2.85805e-15
protein heterodimerization activity	GO:0046982	63	136	1.45954e-05	0.00225406		positive regulation of defense response to bacterium	GO:1900426	16	50	3.06521e-15	1.14332e-13
response to herbivore	GO:0080027	23	36	1.54221e-05	0.00225406		ADP binding	GO:0043531	17	84	1.69738e-12	5.75567e-11
response to bacterium	GO:0009617	94	222	1.54476e-05	0.00225406		endomembrane system	GO:0012505	17	88	3.77678e-12	1.17395e-10
polysomal ribosome	GO:0042788	67	148	2.02348e-05	0.00272548		protein autophosphorylation	GO:0046777	29	367	1.05013e-09	3.01305e-08
negative regulation of abscisic acid-activated signaling pathway	GO:0009788	48	98	2.50128e-05	0.00312838		protein kinase activity	GO:0004672	27	373	2.72478e-08	7.2596e-07
transcription regulatory region DNA binding	GO:0044212	171	453	3.47307e-05	0.00405423		aromatic compound biosynthetic process	GO:0019438	5	11	1.82877e-06	4.54755e-05
response to vitamin B1	GO:0010266	11	13	5.29513e-05	0.00579486		cell surface receptor signaling pathway	GO:0007166	9	58	3.55399e-06	8.28524e-05
cellular response to unfolded protein	GO:0034620	17	25	6.37979e-05	0.00657118		cortical microtubule organization	GO:0043622	7	33	5.12908e-06	0.000112538
procambium histogenesis	GO:0010067	16	23	6.90833e-05	0.00662538		O-methyltransferase activity	GO:0008171	5	14	7.51684e-06	0.000155766
response to salicylic acid	GO:0009751	131	338	7.18916e-05	0.00662538		cortical microtubule	GO:0055028	5	21	6.75603e-05	0.00132632
systemic acquired resistance	GO:0009627	39	79	0.000112681	0.00986522		cellular water homeostasis	GO:0009992	4	12	9.00511e-05	0.00167945
heme binding	GO:0020037	104	262	0.00013417	0.0111872		glucosinolate metabolic process	GO:0019760	8	70	0.00012072	0.00214423
defense response to bacterium, incompatible interaction	GO:0009816	50	109	0.000145542	0.0115838		oligosaccharide metabolic process	GO:0009311	4	13	0.000127888	0.00216828
monooxygenase activity	GO:0004497	69	162	0.000160858	0.0122131		defense response by callose deposition in cell wall	GO:0052544	4	14	0.000176036	0.00285485
cellular response to salicylic acid stimulus	GO:0071446	15	22	0.000167398	0.0122131		epidermal cell differentiation	GO:0009913	4	15	0.000236021	0.00366816
response to starvation	GO:0042594	14	20	0.000181325	0.0122323		polysaccharide binding	GO:0030247	9	99	0.000269886	0.00402669
MAP kinase activity	GO:0004707	11	14	0.000181633	0.0122323		microtubule-based process	GO:0007017	5	31	0.000473533	0.00679338
response to biotic stimulus	GO:0009607	36	73	0.000209477	0.0135849		indole glucosinolate biosynthetic process	GO:0009759	3	10	0.00105406	0.0135574
ubiquitin protein ligase binding	GO:0031625	67	159	0.00028808	0.0180153		positive regulation of cell death	GO:0010942	3	10	0.00105406	0.0135574
nucleic acid binding	GO:0003676	61	143	0.000357158	0.0212026		protein-disulfide reductase activity	GO:0047134	3	10	0.00105406	0.0135574
indole glucosinolate metabolic process	GO:0042343	21	37	0.000401114	0.0212026		S-adenosylmethionine-dependent methyltransferase activity	GO:0008757	5	38	0.00123819	0.0153948
cytosolic small ribosomal subunit	GO:0022627	42	91	0.000407654	0.0212026		anthocyanidin 3-O-glucosyltransferase activity	GO:0047213	4	24	0.00157855	0.0189936
recognition of pollen	GO:0048544	50	113	0.000423971	0.0212026		negative regulation of DNA-binding transcription factor activity	GO:0043433	3	12	0.00187189	0.0205358
response to chitin	GO:0010200	105	272	0.000425421	0.0212026		regulation of hydrogen peroxide metabolic process	GO:0010310	3	12	0.00187189	0.0205358
nuclear localization sequence binding	GO:0008139	13	19	0.000442473	0.0212026		response to singlet oxygen	GO:0000304	3	12	0.00187189	0.0205358
cellular manganese ion homeostasis	GO:0030026	9	11	0.000448028	0.0212026		response to virus	GO:0009615	5	43	0.00217689	0.0231994
flavonoid metabolic process	GO:0009812	9	11	0.000448028	0.0212026		regulation of auxin biosynthetic process	GO:0010600	3	13	0.00239509	0.0248158
negative regulation of trichome patterning	GO:1900033	9	11	0.000448028	0.0212026		defense response to insect	GO:0002213	4	29	0.00324431	0.0318455
oxidoreductase activity, acting on paired donors, with incorporation or reduction of molecular oxygen	GO:0016705	57	133	0.000475718	0.0219206		indole glucosinolate metabolic process	GO:0042343	4	29	0.00324431	0.0318455
NLS-bearing protein import into nucleus	GO:0006607	10	13	0.000495706	0.0222559		lateral root development	GO:0048527	6	69	0.00358782	0.0343143
response to zinc ion	GO:0010043	31	63	0.000592101	0.0259192		leaf vascular tissue pattern formation	GO:0010305	4	30	0.00368126	0.0343278
cytosolic ribosome	GO:0022626	92	236	0.00064555	0.0273287		calcium ion binding	GO:0005509	10	174	0.0043269	0.0387903
response to UV-B	GO:0010224	45	101	0.000670788	0.0273287		induced systemic resistance	GO:0009682	3	16	0.00447181	0.0387903
translation	GO:0006412	106	278	0.000671121	0.0273287		leaf abscission	GO:0060866	3	16	0.00447181	0.0387903
flavonol 3-O-glucosyltransferase activity	GO:0047893	18	31	0.000716372	0.0277732
P-values were calculated by Fisher’s exact test.
Salix purpurea and Salix suchowensis genomes were used as background for GO and KEGG enrichment analysis, respctively.
