# Supplementary material for: Genome-wide analysis of Cushion willow provides insights into alpine plant divergence in a biodiversity hotspot
Source: Nat Commun. 2019 Nov 19;10:5230. doi: 10.1038/s41467-019-13128-y (PMC6864086; doi:10.1038/s41467-019-13128-y)
Supplement: Supplementary file 10 — Supplementary Data 6 [file 41467_2019_13128_MOESM10_ESM.xlsx]

## Sheet: Sheet1
Supplementary Data 6. Gene numbers of gene families involved in the top enriched KEGG/GO term in three Salix species examined.
Enriched term	Genes in term	Gene family ID	Gene No. of the gene family in S. brachista	Gene No. of the gene family in S. purpurea	Gene No. of the gene family in S. suchowensis
Base excision repair (KEGG)	Sabra12G0026100;Sabra19G0060200;Sabra19G0060300;Sabra19G0060600;Sabra19G0060700;Sabra19G0060900;Sabra19G0061000;SabraUnG0000100;SabraUnG0000200	OG0000359*	9	6	3
	Sabra03G0156200;Sabra05G0083800;Sabra05G0196000;Sabra16G0317900;Sabra19G0106200;Sabra19G0106400	OG0000604*	6	4	4
	Sabra09G0028700;Sabra16G0150400	OG0008142*	2	1	1
	Sabra09G0111600;Sabra09G0114300	OG0008386*	2	1	1
	Sabra13G0104500;Sabra13G0104800;Sabra13G0105100	OG0008603*	3	2	1
	Sabra15G0076600;Sabra15G0095300;Sabra15G0096300	OG0010050*	3	2	1
	Sabra04G0063400;Sabra04G0063600	OG0010307*	2	1	1
Flavonoid biosynthesis (KEGG)	Sabra17G0034300;Sabra17G0034400;Sabra17G0034700;Sabra17G0034800;Sabra17G0035100	OG0000262	15	15	3
	Sabra04G0046700;Sabra04G0046800;Sabra04G0046900;Sabra14G0127900	OG0000430*	4	3	3
	Sabra18G0089800;Sabra19G0005400;Sabra19G0005500;Sabra19G0005600;Sabra19G0014400;Sabra19G0014500;Sabra19G0014600	OG0000495	7	9	3
	Sabra08G0022300;Sabra08G0022400;Sabra08G0022500;Sabra08G0022700	OG0000826*	4	3	2
	Sabra10G0076800;Sabra10G0076900;Sabra10G0077000	OG0002226*	3	1	1
	Sabra01G0086500;Sabra03G0082900;Sabra03G0083000	OG0004285*	3	2	2
	Sabra17G0124900	OG0010465*	2	1	1
	Sabra15G0140000;Sabra15G0140400	OG0011963*	2	1	1
anthocyanidin 3-O-glucosyltransferase activity (GO)	Sabra16G0018200;Sabra16G0018400;Sabra16G0018600;Sabra16G0018800;Sabra16G0018900;Sabra16G0019200;Sabra16G0019300;Sabra16G0019700	OG0000088	11	12	7
	Sabra16G0001700	OG0000403*	6	5	3
	Sabra16G0000100;Sabra16G0017800	OG0013277*	2	1	1
anthocyanin-containing compound biosynthetic process (GO)	Sabra16G0018200;Sabra16G0018400;Sabra16G0018600;Sabra16G0018800;Sabra16G0018900;Sabra16G0019200;Sabra16G0019300;Sabra16G0019700	OG0000088	11	12	7
	Sabra07G0069700;Sabra07G0069800;Sabra07G0070100	OG0000239*	5	1	3
	Sabra16G0001700	OG0000403*	6	5	3
	Sabra17G0083600;Sabra17G0083800	OG0000917*	8	4	1
	Sabra18G0013100;Sabra18G0015800	OG0001046*	3	2	2
	Sabra15G0001700	OG0004857*	3	2	2
	Sabra16G0000100;Sabra16G0017800	OG0013277*	2	1	1
flavonol 3-O-glucosyltransferase activity (GO)	Sabra16G0018400;Sabra16G0018600;Sabra16G0018800;Sabra16G0018900;Sabra16G0019200;Sabra16G0019300;Sabra16G0019700	OG0000088	11	12	7
	Sabra18G0013100;Sabra18G0015800	OG0001046*	3	2	2
