# Supplementary material for: Genome-wide analysis of Cushion willow provides insights into alpine plant divergence in a biodiversity hotspot
Source: Nat Commun. 2019 Nov 19;10:5230. doi: 10.1038/s41467-019-13128-y (PMC6864086; doi:10.1038/s41467-019-13128-y)
Supplement: Supplementary file 11 — Supplementary Data 7 [file 41467_2019_13128_MOESM11_ESM.xlsx]

## Sheet: Sheet1
Supplementary Data 7. Information on populations and individuals of Salix brachista used in genome sequencing and re-sequencing.
Population ID	Individuals	Sample ID	Location	Longitude	Latitude	Elevation	Elevation type**
SL_TB	SL_TB0*	br00*	Shangri-La County, Yunnan, China	27.6052	99.8914	4002	highland
	SL_TB10	br10	Shangri-La County, Yunnan, China	27.6052	99.8914	3900	highland
	SL_TB1	br11	Shangri-La County, Yunnan, China	27.6052	99.8914	3817	highland
	SL_TB2	br12	Shangri-La County, Yunnan, China	27.6052	99.8914	3870	highland
	SL_TB3	br13	Shangri-La County, Yunnan, China	27.6052	99.8914	3870	highland
	SL_TB4	br14	Shangri-La County, Yunnan, China	27.6052	99.8914	3870	highland
	SL_TB5	br15	Shangri-La County, Yunnan, China	27.6052	99.8914	3870	highland
	SL_TB6	br16	Shangri-La County, Yunnan, China	27.6052	99.8914	4002	highland
	SL_TB7	br17	Shangri-La County, Yunnan, China	27.6052	99.8914	4002	highland
	SL_TB8	br18	Shangri-La County, Yunnan, China	27.6052	99.8914	4002	highland
	SL_TB9	br19	Shangri-La County, Yunnan, China	27.6052	99.8914	3800	highland
LJ_LS	LJ_LS1	br21	Lijiang County, Yunnan, China	27.0565	100.197	3950	highland
	LJ_LS2	br22	Lijiang County, Yunnan, China	27.0565	100.197	3950	highland
	LJ_LS3	br23	Lijiang County, Yunnan, China	27.0565	100.197	3950	highland
	LJ_LS4	br24	Lijiang County, Yunnan, China	27.0565	100.197	3950	highland
	LJ_LS5	br25	Lijiang County, Yunnan, China	27.0565	100.197	3950	highland
	LJ_LS6	br26	Lijiang County, Yunnan, China	27.0565	100.197	3950	highland
	LJ_LS7	br27	Lijiang County, Yunnan, China	27.0565	100.197	3950	highland
	LJ_LS8	br28	Lijiang County, Yunnan, China	27.0565	100.197	3950	highland
LJ_BS	LJ_BS1	br31	Lijiang County, Yunnan, China	27.1288	100.229	2950	lowland
	LJ_BS2	br32	Lijiang County, Yunnan, China	27.1288	100.229	2950	lowland
	LJ_BS3	br33	Lijiang County, Yunnan, China	27.1288	100.229	2950	lowland
	LJ_BS4	br34	Lijiang County, Yunnan, China	27.1288	100.229	2950	lowland
	LJ_BS5	br35	Lijiang County, Yunnan, China	27.1288	100.229	2950	lowland
	LJ_BS6	br36	Lijiang County, Yunnan, China	27.1288	100.229	2950	lowland
LJ_GH	LJ_GH1	br41	Lijiang County, Yunnan, China	27.0774	100.231	3230	lowland
	LJ_GH2	br42	Lijiang County, Yunnan, China	27.0774	100.231	3230	lowland
	LJ_GH3	br43	Lijiang County, Yunnan, China	27.0774	100.231	3230	lowland
	LJ_GH4	br44	Lijiang County, Yunnan, China	27.0774	100.231	3230	lowland
	LJ_GH5	br45	Lijiang County, Yunnan, China	27.0774	100.231	3230	lowland
SL_DX	SL_DX1	br51	Shangri-La County, Yunnan, China	28.5542	99.8328	4010	highland
	SL_DX2	br52	Shangri-La County, Yunnan, China	28.5542	99.8328	4010	highland
	SL_DX3	br53	Shangri-La County, Yunnan, China	28.5542	99.8328	4010	highland
SL_XX	SL_XX1	br61	Shangri-La County, Yunnan, China	28.3186	99.7584	3903	highland
	SL_XX2	br62	Shangri-La County, Yunnan, China	28.3186	99.7584	3900	highland
	SL_XX3	br63	Shangri-La County, Yunnan, China	28.3186	99.7584	3900	highland
	SL_XX4	br64	Shangri-La County, Yunnan, China	28.3186	99.7584	3900	highland
DQ	DQ1	br71	Shangri-La County, Yunnan, China	28.3867	99.0225	4540	highland
	DQ2	br72	Shangri-La County, Yunnan, China	28.3867	99.0225	4540	highland
	DQ3	br73	Shangri-La County, Yunnan, China	28.3867	99.0225	4540	highland
	DQ4	br74	Shangri-La County, Yunnan, China	28.3867	99.0225	4540	highland
DC	DC1	br81	Dongchuan County, Yunnan, China	26.1568	102.926	4003	highland
	DC2	br82	Dongchuan County, Yunnan, China	26.1568	102.926	4003	highland
	DC3	br83	Dongchuan County, Yunnan, China	26.1568	102.926	4003	highland
	DC4	br84	Dongchuan County, Yunnan, China	26.1568	102.926	4003	highland
	DC5	br85	Dongchuan County, Yunnan, China	26.1568	102.926	4003	highland
	DC6	br86	Dongchuan County, Yunnan, China	26.1568	102.926	4003	highland
	DC7	br87	Dongchuan County, Yunnan, China	26.1568	102.926	4003	highland
EY	EY1	br91	Eryuan County, Yunnan, China	26.2789	100.099	3915	highland
	EY2	br92	Eryuan County, Yunnan, China	26.2789	100.099	3915	highland
	EY3	br93	Eryuan County, Yunnan, China	26.2789	100.099	3915	highland
MN	MN0	br100	Mianning County, Sichuan, China	28.9462	102.16	2760	lowland
	MN1	br101	Mianning County, Sichuan, China	28.9462	102.16	2760	lowland
	MN2	br102	Mianning County, Sichuan, China	28.9462	102.16	2760	lowland
	MN3	br103	Mianning County, Sichuan, China	28.9462	102.16	2760	lowland
	MN4	br104	Mianning County, Sichuan, China	28.9462	102.16	2760	lowland
	MN5	br105	Mianning County, Sichuan, China	28.9462	102.16	2760	lowland
	MN6	br106	Mianning County, Sichuan, China	28.9462	102.16	2760	lowland
	MN7	br107	Mianning County, Sichuan, China	28.9462	102.16	2760	lowland
	MN8	br108	Mianning County, Sichuan, China	28.9462	102.16	2760	lowland
	MN9	br109	Mianning County, Sichuan, China	28.9462	102.16	2760	lowland
DY	DY1	br111	Dayi County, Sichuan, China	30.7024	103.161	3260	lowland
BM	BM12	br1218	Bomi County, Xizhang, China	29.7671	95.6924	3960	highland
	BM20	br1220	Bomi County, Xizhang, China	29.7671	95.6924	3960	highland
	BM0	br120	Bomi County, Xizhang, China	29.7671	95.6924	3960	highland
	BM1	br121	Bomi County, Xizhang, China	29.7671	95.6924	3960	highland
	BM2	br122	Bomi County, Xizhang, China	29.7671	95.6924	3960	highland
	BM3	br123	Bomi County, Xizhang, China	29.7671	95.6924	3960	highland
	BM4	br124	Bomi County, Xizhang, China	29.7671	95.6924	3960	highland
	BM5	br125	Bomi County, Xizhang, China	29.7671	95.6924	3960	highland
	BM6	br126	Bomi County, Xizhang, China	29.7671	95.6924	3960	highland
	BM7	br127	Bomi County, Xizhang, China	29.7671	95.6924	3960	highland
	BM8	br128	Bomi County, Xizhang, China	29.7671	95.6924	3960	highland
	BM9	br129	Bomi County, Xizhang, China	29.7671	95.6924	3960	highland
SL_SK	SL_SK1	br131	Shangri-La County, Yunnan, China	27.7976	99.5896	4430	highland
	SL_SK2	br132	Shangri-La County, Yunnan, China	27.7976	99.5896	4430	highland
	SL_SK3	br133	Shangri-La County, Yunnan, China	27.7976	99.5896	4430	highland
LJ_XF	LJ_XF1	br151	Lijiang County, Yunnan, China	27.1804	100.212	4120	highland
*This female individual was used for whole genome sequencing. The plant was collected by Jiahui Chen on July 10th, 2015, the voucher specimen (Chen JH 7034) is deposit in Herbarium of Kunming institute of Botany (KUN), and this individual was also maintained in Botanical Garden of Kunming and tissue culture seedlings of this individual was also developed .
**Highland means elevation more than 3500m, while lowland less than 3500m.
