# Supplementary material for: Genome-wide analysis of Cushion willow provides insights into alpine plant divergence in a biodiversity hotspot
Source: Nat Commun. 2019 Nov 19;10:5230. doi: 10.1038/s41467-019-13128-y (PMC6864086; doi:10.1038/s41467-019-13128-y)
Supplement: Supplementary file 12 — Supplementary Data 8 [file 41467_2019_13128_MOESM12_ESM.xlsx]

## Sheet: Sheet1
Supplementary Data 8. Whole genome resequencing statistics and quality control results.
Sample ID	Raw Reads(M)	Raw Bases(G)	Raw Q20(G)	Raw Q30(G)	Clean Reads(M)	Clean Bases(G)	Clean Q20(G)	Clean Q30(G)	Average Length(bp)
br10	86.481	12.972	12.166(93.8%)	11.248(86.7%)	77.905(90.1%)	10.943(84.4%)	10.708(97.9%)	10.227(93.5%)	140.5
br100	75.154	11.348	11.002(97.0%)	10.582(93.2%)	72.345(96.3%)	10.694(94.2%)	10.509(98.3%)	10.210(95.5%)	147.8
br101	61.817	9.334	9.032(96.8%)	8.666(92.8%)	59.102(95.6%)	8.715(93.4%)	8.564(98.3%)	8.311(95.4%)	147.5
br102	77.238	11.663	11.304(96.9%)	10.887(93.3%)	74.175(96.0%)	10.870(93.2%)	10.694(98.4%)	10.405(95.7%)	146.5
br103	81.768	12.347	11.902(96.4%)	11.384(92.2%)	77.913(95.3%)	11.489(93.1%)	11.263(98.0%)	10.906(94.9%)	147.5
br104	69.505	10.495	10.113(96.4%)	9.673(92.2%)	65.812(94.7%)	9.716(92.6%)	9.532(98.1%)	9.234(95.0%)	147.6
br105	75.196	11.355	11.047(97.3%)	10.681(94.1%)	72.153(96.0%)	10.658(93.9%)	10.509(98.6%)	10.262(96.3%)	147.7
br106	79.566	12.015	11.504(95.8%)	10.925(90.9%)	74.783(94.0%)	10.992(91.5%)	10.741(97.7%)	10.354(94.2%)	147
br107	83.287	12.576	11.962(95.1%)	11.276(89.7%)	76.646(92.0%)	11.248(89.4%)	10.976(97.6%)	10.547(93.8%)	146.8
br108	79.72	12.038	11.577(96.2%)	11.082(92.1%)	74.732(93.7%)	10.950(91.0%)	10.751(98.2%)	10.433(95.3%)	146.5
br109	65.801	9.936	9.605(96.7%)	9.248(93.1%)	62.358(94.8%)	9.232(92.9%)	9.083(98.4%)	8.846(95.8%)	148
br11	72.715	10.907	10.323(94.6%)	9.650(88.5%)	66.248(91.1%)	9.362(85.8%)	9.189(98.1%)	8.830(94.3%)	141.3
br111	66.268	10.007	9.662(96.6%)	9.269(92.6%)	62.952(95.0%)	9.288(92.8%)	9.127(98.3%)	8.867(95.5%)	147.5
br12	72.411	10.862	10.195(93.9%)	9.456(87.1%)	63.881(88.2%)	8.964(82.5%)	8.789(98.0%)	8.425(94.0%)	140.3
br120	95.766	14.461	13.922(96.3%)	13.312(92.1%)	90.764(94.8%)	13.303(92.0%)	13.038(98.0%)	12.627(94.9%)	146.6
br121	86.331	13.036	12.538(96.2%)	12.020(92.2%)	80.672(93.4%)	11.808(90.6%)	11.597(98.2%)	11.265(95.4%)	146.4
br1218	70.556	10.654	10.300(96.7%)	9.917(93.1%)	66.398(94.1%)	9.736(91.4%)	9.584(98.4%)	9.335(95.9%)	146.6
br122	70.2	10.6	10.172(96.0%)	9.693(91.4%)	65.938(93.9%)	9.668(91.2%)	9.471(98.0%)	9.160(94.7%)	146.6
br1220	67.995	10.267	9.737(94.8%)	9.155(89.2%)	61.389(90.3%)	9.005(87.7%)	8.790(97.6%)	8.449(93.8%)	146.7
br123	88.568	13.374	12.922(96.6%)	12.449(93.1%)	82.875(93.6%)	11.748(87.8%)	11.573(98.5%)	11.277(96.0%)	141.8
br124	93.72	14.152	13.664(96.6%)	13.134(92.8%)	88.157(94.1%)	13.015(92.0%)	12.799(98.3%)	12.450(95.7%)	147.6
br125	85.23	12.87	12.323(95.7%)	11.709(91.0%)	79.148(92.9%)	11.581(90.0%)	11.342(97.9%)	10.954(94.6%)	146.3
br126	54.346	8.206	7.875(96.0%)	7.507(91.5%)	50.512(92.9%)	7.408(90.3%)	7.266(98.1%)	7.034(94.9%)	146.7
br127	82.999	12.533	12.020(95.9%)	11.480(91.6%)	76.850(92.6%)	11.295(90.1%)	11.083(98.1%)	10.745(95.1%)	147
br128	77.422	11.691	11.238(96.1%)	10.734(91.8%)	72.700(93.9%)	10.721(91.7%)	10.513(98.1%)	10.182(95.0%)	147.5
br129	78.779	11.896	11.466(96.4%)	10.955(92.1%)	74.603(94.7%)	11.002(92.5%)	10.786(98.0%)	10.436(94.9%)	147.5
br13	64.202	9.63	9.161(95.1%)	8.585(89.1%)	59.235(92.3%)	8.361(86.8%)	8.210(98.2%)	7.888(94.3%)	141.1
br131	87.33	13.187	12.810(97.1%)	12.346(93.6%)	83.747(95.9%)	12.324(93.5%)	12.132(98.4%)	11.809(95.8%)	147.2
br132	95.952	14.489	13.980(96.5%)	13.428(92.7%)	90.175(94.0%)	13.237(91.4%)	13.017(98.3%)	12.661(95.6%)	146.8
br133	66.276	10.008	9.690(96.8%)	9.319(93.1%)	63.215(95.4%)	9.342(93.4%)	9.189(98.4%)	8.938(95.7%)	147.8
br14	84.374	12.656	11.748(92.8%)	10.797(85.3%)	73.924(87.6%)	10.415(82.3%)	10.175(97.7%)	9.715(93.3%)	140.9
br15	72.616	10.892	10.113(92.8%)	9.301(85.4%)	63.379(87.3%)	8.917(81.9%)	8.716(97.8%)	8.329(93.4%)	140.7
br151	81.541	12.313	11.855(96.3%)	11.340(92.1%)	76.686(94.0%)	11.300(91.8%)	11.092(98.2%)	10.758(95.2%)	147.4
br16	73.403	11.01	10.433(94.8%)	9.756(88.6%)	66.922(91.2%)	9.405(85.4%)	9.231(98.1%)	8.866(94.3%)	140.5
br17	68.201	10.23	9.699(94.8%)	9.071(88.7%)	62.129(91.1%)	8.736(85.4%)	8.576(98.2%)	8.238(94.3%)	140.6
br18	84.815	12.722	11.905(93.6%)	10.992(86.4%)	75.268(88.7%)	10.572(83.1%)	10.346(97.9%)	9.886(93.5%)	140.5
br19	69.308	10.396	9.792(94.2%)	9.106(87.6%)	62.419(90.1%)	8.749(84.2%)	8.575(98.0%)	8.218(93.9%)	140.2
br21	66.445	10.033	9.642(96.1%)	9.204(91.7%)	62.586(94.2%)	9.202(91.7%)	9.020(98.0%)	8.734(94.9%)	147
br22	76.315	11.524	11.068(96.0%)	10.539(91.5%)	72.312(94.8%)	10.627(92.2%)	10.395(97.8%)	10.034(94.4%)	147
br23	91.742	13.853	13.425(96.9%)	12.761(92.1%)	87.012(94.8%)	12.787(92.3%)	12.573(98.3%)	12.103(94.7%)	147
br24	72.153	10.895	10.512(96.5%)	10.057(92.3%)	68.311(94.7%)	10.097(92.7%)	9.908(98.1%)	9.597(95.0%)	147.8
br25	69.542	10.501	10.181(97.0%)	9.695(92.3%)	66.215(95.2%)	9.784(93.2%)	9.622(98.3%)	9.279(94.8%)	147.8
br26	86.349	13.039	12.629(96.9%)	12.113(92.9%)	81.920(94.9%)	12.073(92.6%)	11.887(98.5%)	11.546(95.6%)	147.4
br27	84.864	12.814	12.144(94.8%)	11.412(89.1%)	76.055(89.6%)	11.150(87.0%)	10.889(97.7%)	10.470(93.9%)	146.6
br28	74.593	11.264	10.905(96.8%)	10.451(92.8%)	71.538(95.9%)	10.597(94.1%)	10.402(98.2%)	10.075(95.1%)	148.1
br31	82.772	12.499	12.092(96.7%)	11.636(93.1%)	79.680(96.3%)	11.694(93.6%)	11.484(98.2%)	11.164(95.5%)	146.8
br32	77.705	11.734	11.354(96.8%)	10.929(93.1%)	74.385(95.7%)	10.906(92.9%)	10.721(98.3%)	10.435(95.7%)	146.6
br33	76.059	11.485	11.134(96.9%)	10.723(93.4%)	73.312(96.4%)	10.774(93.8%)	10.594(98.3%)	10.306(95.7%)	147
br34	75.391	11.384	11.098(97.5%)	10.753(94.5%)	72.977(96.8%)	10.768(94.6%)	10.620(98.6%)	10.378(96.4%)	147.6
br35	82.777	12.499	12.240(97.9%)	11.894(95.2%)	80.453(97.2%)	11.728(93.8%)	11.589(98.8%)	11.341(96.7%)	145.8
br36	84.538	12.765	12.512(98.0%)	12.174(95.4%)	82.110(97.1%)	11.909(93.3%)	11.776(98.9%)	11.536(96.9%)	145
br41	86.164	13.011	12.631(97.1%)	12.182(93.6%)	82.707(96.0%)	12.130(93.2%)	11.944(98.5%)	11.640(96.0%)	146.7
br42	60.063	9.069	8.725(96.2%)	8.333(91.9%)	56.601(94.2%)	8.304(91.6%)	8.146(98.1%)	7.889(95.0%)	146.7
br43	87.755	13.251	12.843(96.9%)	12.359(93.3%)	83.944(95.7%)	12.336(93.1%)	12.134(98.4%)	11.803(95.7%)	146.9
br44	74.378	11.231	10.830(96.4%)	10.388(92.5%)	69.893(94.0%)	10.307(91.8%)	10.132(98.3%)	9.844(95.5%)	147.5
br45	75.479	11.397	10.750(94.3%)	10.063(88.3%)	66.674(88.3%)	9.737(85.4%)	9.496(97.5%)	9.117(93.6%)	146
br51	87.138	13.158	12.851(97.7%)	12.362(93.9%)	83.369(95.7%)	12.210(92.8%)	12.066(98.8%)	11.724(96.0%)	146.5
br52	51.393	7.76	7.457(96.1%)	7.106(91.6%)	49.052(95.4%)	7.193(92.7%)	7.036(97.8%)	6.792(94.4%)	146.6
br53	73.831	11.148	10.781(96.7%)	10.350(92.8%)	70.242(95.1%)	10.339(92.7%)	10.159(98.3%)	9.864(95.4%)	147.2
br61	74.321	11.223	10.780(96.1%)	10.273(91.5%)	70.379(94.7%)	10.353(92.3%)	10.133(97.9%)	9.790(94.6%)	147.1
br62	77.503	11.703	11.204(95.7%)	10.659(91.1%)	70.996(91.6%)	10.443(89.2%)	10.246(98.1%)	9.913(94.9%)	147.1
br63	73.411	11.085	10.716(96.7%)	10.328(93.2%)	68.553(93.4%)	10.155(91.6%)	10.013(98.6%)	9.774(96.2%)	148.1
br64	78.42	11.841	11.424(96.5%)	10.928(92.3%)	74.818(95.4%)	11.040(93.2%)	10.821(98.0%)	10.475(94.9%)	147.6
br71	90.187	13.618	13.095(96.2%)	12.508(91.9%)	85.633(95.0%)	12.574(92.3%)	12.315(97.9%)	11.923(94.8%)	146.8
br72	86.377	13.043	12.631(96.8%)	12.178(93.4%)	81.710(94.6%)	12.111(92.9%)	11.930(98.5%)	11.632(96.0%)	148.2
br73	110.584	16.698	15.847(94.9%)	14.914(89.3%)	100.760(91.1%)	14.721(88.2%)	14.370(97.6%)	13.814(93.8%)	146.1
br74	70.479	10.642	10.124(95.1%)	9.546(89.7%)	64.413(91.4%)	9.445(88.7%)	9.232(97.8%)	8.884(94.1%)	146.6
br81	76.22	11.509	11.182(97.2%)	10.797(93.8%)	73.152(96.0%)	10.778(93.6%)	10.618(98.5%)	10.357(96.1%)	147.3
br82	84.037	12.69	12.289(96.8%)	11.807(93.0%)	79.924(95.1%)	11.640(91.7%)	11.447(98.3%)	11.121(95.5%)	145.6
br83	80.823	12.204	11.754(96.3%)	11.196(91.7%)	76.710(94.9%)	11.309(92.7%)	11.077(97.9%)	10.691(94.5%)	147.4
br84	74.239	11.21	10.937(97.6%)	10.556(94.2%)	70.611(95.1%)	10.004(89.2%)	9.894(98.9%)	9.640(96.4%)	141.7
br85	80.957	12.225	11.851(96.9%)	11.375(93.0%)	77.175(95.3%)	11.310(92.5%)	11.134(98.5%)	10.815(95.6%)	146.5
br86	72.001	10.872	10.597(97.5%)	10.233(94.1%)	69.070(95.9%)	9.935(91.4%)	9.806(98.7%)	9.557(96.2%)	143.8
br87	68.703	10.374	9.979(96.2%)	9.522(91.8%)	63.905(93.0%)	9.422(90.8%)	9.252(98.2%)	8.955(95.0%)	147.4
br91	76.076	11.487	10.901(94.9%)	10.260(89.3%)	69.592(91.5%)	10.174(88.6%)	9.927(97.6%)	9.539(93.8%)	146.2
br92	81.114	12.248	11.743(95.9%)	11.188(91.3%)	76.141(93.9%)	11.198(91.4%)	10.965(97.9%)	10.605(94.7%)	147.1
br93	80.139	12.101	11.724(96.9%)	11.289(93.3%)	77.034(96.1%)	11.356(93.8%)	11.166(98.3%)	10.865(95.7%)	147.4
