# Supplementary material for: Genome-wide analysis of Cushion willow provides insights into alpine plant divergence in a biodiversity hotspot
Source: Nat Commun. 2019 Nov 19;10:5230. doi: 10.1038/s41467-019-13128-y (PMC6864086; doi:10.1038/s41467-019-13128-y)
Supplement: Supplementary file 13 — Supplementary Data 9 [file 41467_2019_13128_MOESM13_ESM.xlsx]

## Sheet: Sheet1
Supplementary Data 9. Summary and mapping statistics of sampled Salix brachista individuals.
Sample	Mapped Reads (M)	Mapped Bases (G)	Average Depth	Coverage (%>=1X)	Coverage (%>=5X)
br00	117.170(98.49%)	16.979(96.94%)	39.6	99.9	99.7
br10	75.370(96.75%)	10.458(95.57%)	25.8	88.8	72.5
br11	62.709(94.66%)	8.740(93.35%)	22.4	88.8	73.8
br12	59.132(92.57%)	8.186(91.32%)	21.7	88.3	71.2
br13	56.606(95.56%)	7.867(94.09%)	22.3	87.7	72.6
br14	72.793(98.47%)	10.118(97.15%)	23.4	91.3	78.2
br15	59.473(93.84%)	8.266(92.70%)	18.9	92.1	78.3
br16	64.302(96.09%)	8.917(94.81%)	22.9	88.5	72.4
br17	60.118(96.76%)	8.338(95.45%)	22.6	89.2	73.5
br18	71.507(95.00%)	9.935(93.97%)	24.5	86.7	69.9
br19	61.044(97.80%)	8.465(96.75%)	20.5	86.9	68.6
br21	58.429(93.36%)	8.369(90.96%)	18.6	92.8	84.2
br22	65.971(91.23%)	9.470(89.11%)	20.4	93.1	84.7
br23	13.091(15.05%)	1.701(13.31%)	5.7	66.9	15.1
br24	66.103(96.77%)	9.549(94.57%)	24.7	93.3	86.8
br25	15.110(22.82%)	1.992(20.36%)	6.1	76.8	23.9
br26	47.607(58.11%)	6.760(55.99%)	13.5	91.2	71.6
br27	74.161(97.51%)	10.623(95.27%)	28.3	93.8	88.3
br28	67.267(94.03%)	9.726(91.78%)	26.3	93.1	87.3
br31	77.127(96.80%)	11.040(94.41%)	24.6	93.5	87.7
br32	72.550(97.53%)	10.389(95.26%)	23.9	93.2	87.1
br33	69.215(94.41%)	9.915(92.02%)	23.6	93	87.1
br34	69.294(94.95%)	9.958(92.47%)	25.5	93.3	87.7
br35	71.984(89.47%)	10.202(86.98%)	24.2	92.6	86.1
br36	75.905(92.44%)	10.696(89.82%)	25.8	92.6	86.3
br41	73.014(88.28%)	10.427(85.95%)	21.7	92.8	81
br42	51.597(91.16%)	7.351(88.51%)	17.5	92.2	80.9
br43	78.344(93.33%)	11.213(90.90%)	27.2	93.5	86.8
br44	65.342(93.49%)	9.421(91.40%)	21.9	92.8	83.9
br45	65.186(97.77%)	9.315(95.66%)	22.6	92.7	84.4
br51	5.849(7.02%)	0.620(5.08%)	5.7	33.7	4.7
br52	41.474(84.55%)	5.922(82.33%)	12.3	90.6	72
br53	68.020(96.84%)	9.755(94.35%)	25.9	93.6	87.7
br61	64.742(91.99%)	9.267(89.51%)	23.1	93	84.9
br62	56.289(79.28%)	8.015(76.76%)	20.3	93.6	84.2
br63	22.737(33.17%)	1.295(12.75%)	10.6	85.4	46.9
br64	71.041(94.95%)	10.222(92.59%)	23.8	93.3	86.5
br71	83.900(97.98%)	12.032(95.69%)	28.2	93.7	87.3
br72	79.125(96.84%)	11.457(94.59%)	27.5	93.6	87.5
br73	97.508(96.77%)	13.925(94.60%)	32	94	88.4
br74	63.480(98.55%)	9.132(96.69%)	19.2	92.8	83.3
br81	69.068(94.42%)	9.824(91.15%)	22.8	94.9	85.5
br82	74.356(93.03%)	10.411(89.44%)	24.8	95.1	86.4
br83	61.683(80.41%)	8.760(77.46%)	21	95	85.1
br84	13.194(18.69%)	1.521(15.20%)	6.1	66.2	21
br85	40.877(52.97%)	5.586(49.40%)	12.3	90.5	61.8
br86	40.147(58.12%)	5.406(54.41%)	12.6	89.8	63.7
br87	49.360(77.24%)	7.035(74.67%)	16.2	93.7	77.2
br91	67.197(96.56%)	9.584(94.20%)	23.5	92.3	85.3
br92	72.674(95.45%)	10.403(92.90%)	25.6	92.2	85.4
br93	73.331(95.19%)	10.509(92.54%)	27	92.4	86.5
br100	70.210(97.05%)	10.120(94.62%)	22.1	91.7	83.8
br101	45.264(76.59%)	6.360(72.98%)	16.3	91.8	80.8
br102	65.965(88.93%)	9.384(86.33%)	21	92.9	83.8
br103	75.165(96.47%)	10.797(93.97%)	24.4	94.9	86.7
br104	63.854(97.03%)	9.185(94.53%)	20.9	93.1	83.8
br105	70.368(97.53%)	10.117(94.92%)	23.6	92	85
br106	70.367(94.09%)	10.049(91.42%)	23.9	92.2	84.7
br107	75.412(98.39%)	10.771(95.76%)	26.7	92.3	86
br108	67.729(90.63%)	9.686(88.45%)	19.1	90.7	79.1
br109	60.867(97.61%)	8.757(94.86%)	21.4	91.5	83.5
br111	60.993(96.89%)	8.703(93.70%)	21.5	92.3	83
br1218	64.832(97.64%)	9.258(95.09%)	23.3	92	85.1
br1220	60.128(97.95%)	8.598(95.48%)	22.2	91.9	84.8
br120	88.713(97.74%)	12.672(95.26%)	30.6	92.5	86.5
br121	78.397(97.18%)	11.193(94.79%)	25.4	91.8	84.6
br122	62.186(94.31%)	8.880(91.86%)	20.9	92.3	82.8
br123	69.361(83.69%)	9.496(80.82%)	19	90.4	78.1
br124	85.607(97.11%)	12.319(94.65%)	29.8	91.9	86
br125	70.077(88.54%)	9.789(84.52%)	22.9	89.4	78.7
br126	49.527(98.05%)	7.085(95.64%)	18.1	91.2	81.8
br127	74.224(96.58%)	10.655(94.33%)	23.3	91.5	83.7
br128	71.568(98.44%)	10.290(95.97%)	26	92	85.3
br129	72.937(97.77%)	10.510(95.53%)	23.5	91.7	84.4
br131	81.420(97.22%)	11.708(95.00%)	29.5	94.3	89
br132	86.688(96.13%)	12.446(94.02%)	29.3	94	88.3
br133	61.772(97.72%)	8.922(95.50%)	23.4	94	87.3
br151	74.901(97.67%)	10.785(95.44%)	25	95.3	88.1
