# Supplementary material for: Genome-wide analysis of Cushion willow provides insights into alpine plant divergence in a biodiversity hotspot
Source: Nat Commun. 2019 Nov 19;10:5230. doi: 10.1038/s41467-019-13128-y (PMC6864086; doi:10.1038/s41467-019-13128-y)
Supplement: Supplementary file 14 — Supplementary Data 10 [file 41467_2019_13128_MOESM14_ESM.xlsx]

## Sheet: Sheet1
Supplementary Data 10. Mean population fixation index and corresponding spatial distance.
Population pairs	mean FST	Spatial distance (km)
DY - EY	0.622317	593.5
EY - LJ_XF	0.563567	106.34
EY - SL_DX	0.467808	268.93
DQ - EY	0.46047	267.5
EY - SL_TB	0.454003	157.01
EY - LJ_LS	0.453491	91.7
EY - SL_XX	0.447105	242.04
EY - LJ_BS	0.443117	100.47
EY - SL_SK	0.441351	184.71
BM - EY	0.441076	578.69
DY - SL_TB	0.439293	472.41
EY - LJ_GH	0.438249	94.51
DY - LJ_XF	0.43511	496.22
DY - LJ_LS	0.429609	509.39
BM - DY	0.409726	679
DY - LJ_BS	0.40634	500.59
DQ - DY	0.405811	464.6
DY - LJ_GH	0.392464	505.64
DY - SL_DX	0.391155	394.46
DY - SL_XX	0.385798	418.27
EY - MN	0.375469	367.83
DY - SL_SK	0.36572	473.16
BM - LJ_LS	0.325638	523.31
BM - LJ_XF	0.319155	515.4
BM - LJ_BS	0.316079	520.33
BM - SL_TB	0.312976	461.72
BM - MN	0.309213	594.91
BM - LJ_GH	0.305634	524.23
DY - MN	0.303748	227.33
LJ_LS - MN	0.2956	287.36
DC - EY	0.294153	267.57
MN - SL_TB	0.283735	262.07
LJ_BS - MN	0.282647	278.89
BM - DC	0.279871	792.41
DQ - LJ_XF	0.276898	179.91
DQ - LJ_LS	0.275194	190.86
LJ_XF - MN	0.27105	275.18
LJ_GH - MN	0.269984	283.46
LJ_LS - SL_DX	0.269236	179.74
BM - SL_DX	0.267712	403.23
DC - SL_TB	0.262585	331.38
BM - SL_XX	0.262568	408.34
LJ_LS - SL_XX	0.262323	154.18
DQ - LJ_BS	0.261899	185.67
DC - LJ_LS	0.258037	277.52
DQ - MN	0.257742	294.86
LJ_XF - SL_DX	0.257512	165.74
BM - SL_SK	0.256202	425.81
LJ_BS - SL_DX	0.253903	172
LJ_XF - SL_XX	0.252881	140.58
MN - SL_DX	0.251103	217.88
DQ - SL_TB	0.250641	122.25
LJ_BS - SL_XX	0.248624	146.84
MN - SL_XX	0.248542	232.21
BM - DQ	0.248346	344.63
DQ - LJ_GH	0.246905	190.66
SL_DX - SL_TB	0.244271	112.11
LJ_GH - SL_DX	0.238711	177.94
DC - LJ_BS	0.237939	278.03
SL_TB - SL_XX	0.233086	85.04
LJ_GH - SL_XX	0.233083	152.67
LJ_XF - SL_TB	0.232696	58.24
MN - SL_SK	0.232197	272.49
DC - LJ_GH	0.222179	275.5
DC - DQ	0.217908	448.63
LJ_LS - SL_TB	0.213025	70.56
DC - SL_XX	0.210588	389.81
LJ_BS - SL_TB	0.210507	64.26
LJ_LS - SL_SK	0.208856	103.94
DC - MN	0.207824	336.09
DC - SL_DX	0.20604	403.21
DC - DY	0.2013	537.51
LJ_GH - SL_TB	0.195465	69.68
LJ_BS - SL_SK	0.193626	98.65
LJ_XF - SL_SK	0.192619	92.92
DC - SL_SK	0.185089	366.99
DC - LJ_XF	0.179113	281.88
LJ_GH - SL_SK	0.177857	103.66
DQ - SL_DX	0.177012	77
DQ - SL_SK	0.177004	87.02
LJ_LS - LJ_XF	0.175906	14.65
SL_DX - SL_SK	0.169503	92.09
DQ - SL_XX	0.168377	68.16
SL_SK - SL_XX	0.163001	63.43
LJ_BS - LJ_XF	0.152581	6.26
SL_SK - SL_TB	0.151118	36.02
LJ_GH - LJ_XF	0.132478	12.23
SL_DX - SL_XX	0.119317	28.66
LJ_BS - LJ_LS	0.11579	9
LJ_GH - LJ_LS	0.10013	4.01
LJ_BS - LJ_GH	0.075153	6.04
