# Supplementary material for: Genome-wide analysis of Cushion willow provides insights into alpine plant divergence in a biodiversity hotspot
Source: Nat Commun. 2019 Nov 19;10:5230. doi: 10.1038/s41467-019-13128-y (PMC6864086; doi:10.1038/s41467-019-13128-y)
Supplement: Supplementary file 15 — Supplementary Data 11 [file 41467_2019_13128_MOESM15_ESM.xlsx]

## Sheet: Sheet1
Supplementary Data 11. Inferred demographic parameters of the best-fitting demographic model of six population pairs of Salix brachista based on 100 bootstrap replicates.*
Populations pairs	Parameter	Point estimation	95% confidence intervals lower bound	95% confidence intervals upper bound
BM - SL_TB	Best fitted model	Model 17
	NeANC	508415	474512	554600
	NeSL_TB	6846	180.75	378001
	NeBM	165034	9880.5	3963093
	TDIV (Ma)**	0.397/1.322/1.983	0.303/1.009/1.513	0.422/1.407/2.110
	MIGRSL_TB→BM	5.0×10-7	4.1×10-7	1.9×10-6
	MIGRBM→SL_TB	7.1×10-7	3.7×10-7	3.1×10-6
DQ-SL - SL_TB	Best fitted model	Model 17
	NeANC	547695	386750	560717
	NeSL_TB	86132	219	142300
	NeBM	657748	7087	3192328
	TDIV (Ma)	0.213/0.710/1.065	0.174/0.580/0.870	0.324/1.080/1.621
	MIGRSL_TB→DQ-SL	1.7×10-5	4.5×10-9	1.5×10-4
	MIGRDQ-SL→SL_TB	1.0×10-7	2.3×10-9	4.0×10-5
DC - SL_TB	Best fitted model	Model 17
	NeANC	589177	564528	1901988
	NeSL_TB	118574	281	1190265
	NeDC	250171	403	341052
	TDIV (Ma)	0.418/1.393/2.09	0.298/0.993/1.489	0.427/1.423/2.135
	MIGRSL_TB→DC	1.7×10-9	9.0×10-10	1.6×10-5
	MIGRDC→SL_TB	7.1×10-6	2.7×10-6	4.4×10-3
DQ-SL - LJ	Best fitted model	Model 17
	NeANC	547717	494959	578743
	NeDQ-SL	1111848	70719	6912210
	NeLJ	876109	3530	4817251
	TDIV (Ma)	0.396/1.320/1.980	0.259/0.865/1.297	0.422/1.406/2.106
	MIGRLJ→DQ-SL	1.1×10-8	3.4×10-6	4.4×10-5
	MIGRDQ-SL→LJ	5.9×10-6	1.0×10-9	1.9×10-7
MN - SL_TB	Best fitted model	Model 20
	NeANC	16652	974	3593465
	NeSL_TB	187362	148	2364272
	NeMN	279849	4262	4570500
	TDIV (Ma)	0.421/1.402/2.103	0.303/1.0102/1.515	0.446/1.490/2.23
	MIGRSL_TB→MN	5.0×10-5	7.0×10-7	8.4×10-4
	MIGRMN→SL_TB	4.7×10-5	8.2×10-7	8.6×10-4
LJ - SL_TB	Best fitted model	Model 19
	NeANC	1236	12	143478
	NeSL_TB	69823	354	1052804
	NeLJ	4284891	3884	5742170
	TDIV (Ma)	0.176/0.587/0.881	0.104/0.346/0.518	0.181/0.604/0.906
	MIGRSL_TB→LJ	/	/	/
	MIGRLJ→SL_TB	/	/	/
*Estimates of gene flow between populations are given in the migration fraction per generation.
**Divergence times were reported as inferred by generation time of: 3 years/10 years/15 years.
