# Supplementary material for: Genome-wide analysis of Cushion willow provides insights into alpine plant divergence in a biodiversity hotspot
Source: Nat Commun. 2019 Nov 19;10:5230. doi: 10.1038/s41467-019-13128-y (PMC6864086; doi:10.1038/s41467-019-13128-y)
Supplement: Supplementary file 16 — Supplementary Data 12 [file 41467_2019_13128_MOESM16_ESM.xlsx]

## Sheet: Sheet1
Supplementary Data 12. Independent-samples t test for environment variable and measure of highland and lowland Salix brachista as well as highland and lowland LJ populations.
Environment variables	Measure	Group 1**	Nubmer	Mean	Standard deviation	t test	P value
Annual mean air temperature	Temperature	lowland-All	22	69.364	7.371	21.049	0
		highland-All	56	17.161	14.357
Air temperature annual range	Temperature fluctuation	lowland-All	22	304.545	11.079	-4.019	0
		highland-All	56	327.429	38.765
Annual precipitation	Precipitation	lowland-All	22	908.182	38.3	1.391	0.169
		highland-All	56	876.946	156.527
Precipitation seasonality (coefficient of variation)	Seasonal fluctuation of precipitation	lowland-All	22	116.591	3.514	-4.008	0
		highland-All	56	123.161	7.188
Coefficient of variation (ENVI*)	Normalized dispersion of EVI	lowland-All	22	881.591	437.177	-6.872	0
		highland-All	56	1919.98	890.022
Dissimilarity (ENVI)	Difference in EVI between adjacent pixels	lowland-All	22	30302.7	8905.53	-5.108	0
		highland-All	56	58200.2	38319.7
Evenness (ENVI)	Evenness of EVI	lowland-All	22	9267.95	161.024	-3.532	0.001
		highland-All	56	9456.91	307.012
Homogeneity (ENVI)	Similarity of EVI between adjacent pixels	lowland-All	22	3351.77	631.776	5.282	0
		highland-All	56	2291.09	853.04
Range (ENVI)	Range of EVI	lowland-All	22	1267.55	354.626	-4.836	0
		highland-All	56	2138.3	1222.89
Shannon (ENVI)	Diversity of EVI	lowland-All	22	19678	1572.23	-4.221	0
		highland-All	56	21830	2174.53
Simpson (ENVI)	Diversity of EVI	lowland-All	22	8372.36	258.96	-3.214	0.002
		highland-All	56	8677.54	413.664
Standard deviation (ENVI)	Dispersion of EVI	lowland-All	22	374.5	117.402	-4.524	0
		highland-All	56	651.911	418.878
Annual mean air temperature	Temperature	lowland-LJ	11	69.73	8.356	16.501	0
		highland_LJ	9	25	3
Air temperature annual range	Temperature fluctuation	lowland-LJ	11	294	0	-2.8	0.023
		highland_LJ	9	295.56	1.667
Annual precipitation	Precipitation	lowland-LJ	11	915.73	3.133	-0.131	0.897
		highland_LJ	9	916	6
Precipitation seasonality (coefficient of variation)	Seasonal fluctuation of precipitation	lowland-LJ	11	120	0	10	0
		highland_LJ	9	118.89	0.333
Coefficient of variation (ENVI)	Normalized dispersion of EVI	lowland-LJ	11	995.18	589.601	-3.311	0.004
		highland_LJ	9	1832.89	527.667
Dissimilarity (ENVI)	Difference in EVI between adjacent pixels	lowland-LJ	11	28449.4	11852.6	-3.144	0.008
		highland_LJ	9	40485.4	4120.33
Evenness (ENVI)	Evenness of EVI	lowland-LJ	11	9293.27	220.905	-3.706	0.003
		highland_LJ	9	9551.11	60.333
Homogeneity (ENVI)	Similarity of EVI between adjacent pixels	lowland-LJ	11	3222	804.239	3.661	0.003
		highland_LJ	9	2295.22	218.333
Range (ENVI)	Range of EVI	lowland-LJ	11	1101	425.098	-3.842	0.001
		highland_LJ	9	1697.67	263
Shannon (ENVI)	Diversity of EVI	lowland-LJ	11	19593.6	2164.13	-5.092	0
		highland_LJ	9	23017	486
Simpson (ENVI)	Diversity of EVI	lowland-LJ	11	8361.09	360.863	-4.654	0.001
		highland_LJ	9	8875.56	58.667
Standard deviation (ENVI)	Dispersion of EVI	lowland-LJ	11	320.82	145.703	-3.893	0.001
		highland_LJ	9	520.44	79.333
*ENVI: Enhanced Vegetation Index (EarthEnv-Habitat Heterogeneity, http://www.earthenv.org/texture)
**This group include all lowland populations and all highland populations.
***This group include lowland (LJ_BS, LJ_GH) and highland (LJ_LS, LJ_XF) populations of LJ, which locate in the same Yulong mountain.
