# Supplementary material for: Genome-wide analysis of Cushion willow provides insights into alpine plant divergence in a biodiversity hotspot
Source: Nat Commun. 2019 Nov 19;10:5230. doi: 10.1038/s41467-019-13128-y (PMC6864086; doi:10.1038/s41467-019-13128-y)
Supplement: Supplementary file 17 — Supplementary Data 13 [file 41467_2019_13128_MOESM17_ESM.xlsx]

## Sheet: Sheet1
Supplementary Data 13. Significant selected region for highland and lowland LJ populations of Salix brachista.
Highland								Lowland
Chromosome	START	END	CLR vaule	Genes in sweep region	Coordinates of genes	Size of selected reion		Chromosome	START	END	CLR vaule	Genes in sweep region	Coordinates of genes	Size of selected reion
chr01	460267	462267	47.6422			~ 4.24 Mb		chr01	312306	314306	32.5498			~ 7.09 Mb
chr01	462267	464267	46.7614					chr01	314306	316306	34.3936
chr01	464267	466267	61.5059					chr01	316306	318307	35.5297
chr01	466267	468268	70.1081	Sabra01G0006000	468171-470778:-			chr01	422323	424323	45.9677
chr01	470268	472268	43.445	Sabra01G0006000	468171-470778:-			chr01	424323	426324	52.7897	Sabra01G0005300	424461-425603:-
chr01	472268	474269	48.9427					chr01	426324	428324	62.9082
chr01	1386415	1388415	70.4776					chr01	436325	438326	39.1104
chr01	1388415	1390415	58.2783					chr01	446327	448327	30.9422	Sabra01G0005600	448016-449437:-
chr01	3116691	3118691	42.1763					chr01	460329	462329	121.48
chr01	3540759	3542759	46.7605					chr01	462329	464330	142.701
chr01	4608930	4610930	50.0145					chr01	464330	466330	180.554
chr01	4734950	4736950	71.6739					chr01	466330	468330	184.542	Sabra01G0006000	468171-470778:-
chr01	4736950	4738950	58.0775					chr01	468330	470331	48.3824	Sabra01G0006000	468171-470778:-
chr01	4874972	4876973	50.964					chr01	470331	472331	146.336	Sabra01G0006000	468171-470778:-
chr01	7545399	7547399	40.4686					chr01	472331	474331	179.937
chr01	7605409	7607409	57.8611					chr01	474331	476332	164.848
chr01	7609409	7611410	55.7506					chr01	476332	478332	94.7504
chr01	9187662	9189662	115.729					chr01	478332	480332	62.6918	Sabra01G0006100	479211-483973:+
chr01	9189662	9191662	72.774					chr01	654359	656360	33.8068
chr01	9191662	9193662	81.2883	Sabra01G0110800	9193031-9194974:+			chr01	1382473	1384474	35.4906	Sabra01G0017400	1381479-1383382:-
chr01	9193662	9195663	42.4894	Sabra01G0110800	9193031-9194974:+			chr01	1384474	1386474	42.9632	Sabra01G0017500	1384821-1385156:-
chr01	9197663	9199663	42.1992	Sabra01G0110900	9199643-9200294:+			chr01	1470487	1472487	37.1512
chr01	9645735	9647735	86.6133					chr01	2410634	2412635	35.3691
chr01	9647735	9649735	68.4387	Sabra01G0114100	9649009-9660023:+			chr01	3536811	3538811	38.6362	Sabra01G0045600,Sabra01G0045700	3533019-3537168:+,3537221-3539203:+
chr01	9653736	9655736	51.4296	Sabra01G0114100	9649009-9660023:+			chr01	3540811	3542811	71.3508
chr01	11119970	11121971	43.132					chr01	3542811	3544812	54.3146
chr01	11205984	11207984	45.3225					chr01	4598977	4600977	45.6022
chr01	11207984	11209985	74.9335					chr01	4600977	4602977	42.1449
chr01	11209985	11211985	96.0898					chr01	4606978	4608978	32.0908
chr01	11211985	11213985	116.976	Sabra01G0124300	11212180-11213610:-			chr01	4608978	4610979	46.1868
chr01	11213985	11215986	136.075					chr01	4610979	4612979	32.1661
chr01	11215986	11217986	152.482					chr01	4624981	4626981	31.8576	Sabra01G0059600	4621959-4628131:+
chr01	11217986	11219986	166.034					chr01	4628981	4630982	43.3502
chr01	11219986	11221987	176.684					chr01	5541124	5543125	33.3974
chr01	11221987	11223987	184.122					chr01	7237390	7239390	42.3582
chr01	11223987	11225987	185.711	Sabra01G0124400	11225868-11227298:-			chr01	7263394	7265394	35.3202	Sabra01G0092100	7261710-7266363:+
chr01	11225987	11227988	193.385	Sabra01G0124400	11225868-11227298:-			chr01	7375411	7377412	32.0813
chr01	11227988	11229988	198.629					chr01	7377412	7379412	31.4908
chr01	11229988	11231988	200.12					chr01	7603447	7605447	99.8369
chr01	11231988	11233989	198.933					chr01	7605447	7607448	58.64
chr01	11233989	11235989	195.317					chr01	8849642	8851642	35.5516	Sabra01G0108800	8848092-8857697:+
chr01	11235989	11237989	189.341					chr01	9185695	9187695	52.7308
chr01	11237989	11239990	181.005	Sabra01G0124500	11239516-11240946:-			chr01	9187695	9189695	157.148
chr01	11239990	11241990	170.268	Sabra01G0124500	11239516-11240946:-			chr01	9189695	9191696	103.551
chr01	11241990	11243990	157.075					chr01	9645767	9647767	51.892
chr01	11243990	11245991	141.382					chr01	11117997	11119997	34.5705
chr01	11245991	11247991	123.213					chr01	11119997	11121998	47.9325
chr01	11247991	11249991	102.807					chr01	11160004	11162004	36.4759
chr01	11249991	11251992	81.0356					chr01	11172006	11174006	70.719
chr01	11251992	11253992	61.0507					chr01	11186008	11188008	48.7485
chr01	11253992	11255992	51.2439					chr01	11194009	11196009	59.7725	Sabra01G0124100	11190012-11197833:+
chr01	11255992	11257992	46.5266					chr01	11196009	11198010	47.232	Sabra01G0124100	11190012-11197833:+
chr01	11287997	11289998	59.1339					chr01	11204011	11206011	40.3388
chr01	11289998	11291998	70.4881					chr01	11206011	11208011	135.929
chr01	11291998	11293998	75.3719					chr01	11208011	11210012	191.567
chr01	11293998	11295999	72.6382					chr01	11210012	11212012	227.195
chr01	11295999	11297999	55.7628					chr01	11212012	11214012	252.73	Sabra01G0124300	11212180-11213610:-
chr01	11940101	11942102	62.1498					chr01	11214012	11216012	272.08
chr01	13234308	13236309	45.8653	Sabra01G0137900	13228999-13239900:-			chr01	11216012	11218013	287.208
chr01	13358328	13360329	54.8264					chr01	11218013	11220013	299.174
chr01	13478347	13480348	41.2938					chr01	11220013	11222013	308.551
chr01	13482348	13484348	52.825					chr01	11222013	11224014	315.582
chr01	14090445	14092446	103.547					chr01	11224014	11226014	319.77	Sabra01G0124400	11225868-11227298:-
chr01	14092446	14094446	226.725					chr01	11226014	11228014	324.256	Sabra01G0124400	11225868-11227298:-
chr01	14094446	14096446	219.114	Sabra01G0146100	14096195-14096583:+			chr01	11228014	11230015	326.851
chr01	14096446	14098446	236.674	Sabra01G0146100	14096195-14096583:+			chr01	11230015	11232015	327.383
chr01	14098446	14100447	109.217					chr01	11232015	11234015	326.112
chr01	15010592	15012593	38.9535					chr01	11234015	11236016	323.07
chr01	15260632	15262633	70.617	Sabra01G0156900	15258272-15265992:+			chr01	11236016	11238016	318.218
chr01	15262633	15264633	98.1715	Sabra01G0156900	15258272-15265992:+			chr01	11238016	11240016	311.457	Sabra01G0124500	11239516-11240946:-
chr01	15264633	15266633	44.317	Sabra01G0156900	15258272-15265992:+			chr01	11240016	11242017	302.639	Sabra01G0124500	11239516-11240946:-
chr01	16070762	16072762	46.749					chr01	11242017	11244017	291.547
chr01	16072762	16074762	45.8949					chr01	11244017	11246017	277.882
chr01	16184780	16186780	234.713					chr01	11246017	11248017	261.228
chr01	16186780	16188781	302.79					chr01	11248017	11250018	241.006
chr01	16188781	16190781	260.372					chr01	11250018	11252018	216.394
chr01	16190781	16192781	66.7112	Sabra01G0168500	16191471-16196513:+			chr01	11252018	11254018	186.2
chr01	16210784	16212784	39.4536					chr01	11254018	11256019	148.709
chr01	16366809	16368809	39.3616					chr01	11256019	11258019	102.104
chr01	16368809	16370810	45.6927	Sabra01G0170200	16369067-16371150:-			chr01	11258019	11260019	67.3909
chr01	16370810	16372810	52.0492	Sabra01G0170200	16369067-16371150:-			chr01	11266020	11268021	82.3539
chr01	16372810	16374810	54.2477					chr01	11268021	11270021	76.7115
chr01	16374810	16376811	56.0311					chr01	11272021	11274022	32.4055	Sabra01G0124700	11270516-11272961:-
chr01	16376811	16378811	49.3126					chr01	11276022	11278022	36.5917
chr01	16424818	16426819	39.2137	Sabra01G0171000	16426735-16427241:+			chr01	11278022	11280022	41.597
chr01	16462824	16464825	47.123					chr01	11280022	11282023	31.1994
chr01	17250950	17252951	48.0655	Sabra01G0179400	17251977-17254330:+			chr01	11284023	11286023	92.5789
chr02	502280	504280	70.0469	Sabra02G0007000	496557-510295:+			chr01	11286023	11288024	114.043
chr02	508280	510281	52.0388	Sabra02G0007000,Sabra02G0007100	496557-510295:+,509611-516631:-			chr01	11288024	11290024	126.456
chr02	1820400	1822400	50.3963					chr01	11290024	11292024	131.156
chr02	2052421	2054421	89.4047					chr01	11292024	11294025	124.676
chr02	2054421	2056422	48.7682	Sabra02G0027600	2055654-2057975:-			chr01	11294025	11296025	107.862
chr02	2056422	2058422	76.5675	Sabra02G0027600	2055654-2057975:-			chr01	11296025	11298025	74.5663
chr02	2058422	2060422	156.487	Sabra02G0027700	2059839-2061144:-			chr01	11940126	11942126	41.2636
chr02	3494553	3496553	64.7041					chr01	12236172	12238172	39.8314
chr02	3704572	3706572	45.6522					chr01	13020295	13022295	31.5488	Sabra01G0136400	13021294-13022849:-
chr02	4098608	4100608	43.9907	Sabra02G0052900	4099818-4109613:+			chr01	13024296	13026296	38.2103
chr02	4100608	4102608	41.3356	Sabra02G0052900	4099818-4109613:+			chr01	13034297	13036297	33.7195
chr02	4106609	4108609	81.0027	Sabra02G0052900	4099818-4109613:+			chr01	13036297	13038298	32.8425
chr02	4110609	4112609	62.4322	Sabra02G0053000	4110306-4116785:-			chr01	13038298	13040298	39.3359
chr02	4812673	4814673	44.494					chr01	13040298	13042298	38.0337
chr02	5462732	5464733	57.6596	Sabra02G0067100	5460449-5463970:+			chr01	13042298	13044299	32.9486
chr02	5674752	5676752	45.1382					chr01	13184321	13186321	39.0929	Sabra01G0137600	13185085-13187289:-
chr02	5676752	5678752	52.2935					chr01	13194322	13196322	43.3923
chr02	5678752	5680752	139.265					chr01	13234328	13236329	42.2111	Sabra01G0137900	13228999-13239900:-
chr02	5688753	5690753	72.5881					chr01	13270334	13272334	34.7775
chr02	5690753	5692753	43.9149					chr01	13478367	13480367	40.7726
chr02	7086881	7088881	40.3922					chr01	13480367	13482367	59.7337
chr02	7088881	7090881	46.9762					chr01	13482367	13484368	49.1908
chr02	7532921	7534921	64.1889					chr01	13632391	13634391	53.168
chr02	7534921	7536922	98.9604					chr01	13634391	13636391	43.8135
chr02	7538922	7540922	101.808					chr01	13704402	13706402	35.1121
chr02	7540922	7542922	87.0261					chr01	14092463	14094463	81.0213
chr02	7542922	7544922	99.6319					chr01	14094463	14096463	139.642	Sabra01G0146100	14096195-14096583:+
chr02	7544922	7546923	69.5108	Sabra02G0087700	7545258-7553965:+			chr01	14096463	14098464	135.532	Sabra01G0146100	14096195-14096583:+
chr02	7670934	7672934	42.8493	Sabra02G0089300	7671867-7675531:+			chr01	14098464	14100464	148.449
chr02	7672934	7674934	49.634	Sabra02G0089300	7671867-7675531:+			chr01	14346502	14348503	38.079
chr02	13367454	13369454	41.5656					chr01	14952597	14954598	77.8705	Sabra01G0153700	14948748-14954604:-
chr02	13371454	13373454	51.9167	Sabra02G0139400	13372037-13373732:-			chr01	15094620	15096620	70.1907	Sabra01G0155200	15080054-15099680:-
chr02	13379455	13381455	40.9842					chr01	15098620	15100620	40.7266	Sabra01G0155200	15080054-15099680:-
chr02	13381455	13383455	46.8148					chr01	15100620	15102621	50.1402
chr02	13409457	13411458	51.6598	Sabra02G0139600	13411220-13413481:+			chr01	15102621	15104621	45.3812	Sabra01G0155300	15103661-15107891:+
chr02	14135524	14137524	56.7797	Sabra02G0145400	14133062-14139449:+			chr01	15244643	15246643	33.5965	Sabra01G0156700	15246507-15251187:-
chr02	14137524	14139524	69.2547	Sabra02G0145400	14133062-14139449:+			chr01	15246643	15248644	33.2436	Sabra01G0156700	15246507-15251187:-
chr02	14143524	14145525	80.3654	Sabra02G0145500	14139742-14146945:-			chr01	15256645	15258645	43.201	Sabra01G0156900	15258272-15265992:+
chr02	14291538	14293538	83.5615					chr01	15262646	15264646	83.9263	Sabra01G0156900	15258272-15265992:+
chr02	14293538	14295538	95.8708					chr01	15910747	15912748	32.7915
chr02	14295538	14297538	106.914					chr01	15912748	15914748	36.8672
chr02	14297538	14299539	100.093					chr01	15914748	15916748	34.1273
chr02	14323541	14325541	58.1051					chr01	15916748	15918749	37.1791	Sabra01G0164800,Sabra01G0164900	15917477-15917867:+,15918287-15919733:+
chr02	14325541	14327541	43.9947	Sabra02G0147100	14326820-14329648:+			chr01	16068772	16070772	36.5285
chr02	14327541	14329541	114.816	Sabra02G0147100	14326820-14329648:+			chr01	16070772	16072773	58.821
chr02	14329541	14331541	152.471	Sabra02G0147100	14326820-14329648:+			chr01	16072773	16074773	69.3065
chr02	14331541	14333542	216.988					chr01	16074773	16076773	63.7382
chr02	14333542	14335542	206.043					chr01	16076773	16078774	44.0756
chr02	14335542	14337542	97.8039					chr01	16184790	16186791	71.9661
chr02	14337542	14339542	123.115					chr01	16186791	16188791	170.297
chr02	14339542	14341542	66.134					chr01	16188791	16190791	147.97
chr02	14341542	14343543	139.031					chr01	16366819	16368819	31.5608
chr02	14771582	14773582	64.2206					chr01	16372820	16374820	50.2801
chr02	14773582	14775582	65.7125					chr01	16374820	16376820	71.9634
chr02	14775582	14777582	44.3829					chr01	16376820	16378821	66.3605
chr02	15079610	15081610	80.0337					chr01	16378821	16380821	73.194
chr02	15689665	15691666	82.9348					chr01	16402824	16404825	34.1968	Sabra01G0170700	16403227-16406845:+
chr02	15691666	15693666	109.907	Sabra02G0159800	15692098-15694002:-			chr01	16414826	16416827	38.8053
chr02	16501739	16503740	47.0996	Sabra02G0169700	16499922-16502174:+			chr01	16416827	16418827	36.8102
chr02	16505740	16507740	47.2803					chr01	16588853	16590854	33.7606	Sabra01G0173300	16586716-16596857:+
chr02	18643935	18645935	47.7002					chr01	16590854	16592854	47.4137	Sabra01G0173300	16586716-16596857:+
chr02	18883957	18885957	51.2	Sabra02G0200000	18881658-18885809:+			chr01	16592854	16594854	85.8101	Sabra01G0173300	16586716-16596857:+
chr03	112998	114998	44.64					chr01	17250957	17252957	46.1505	Sabra01G0179400	17251977-17254330:+
chr03	565049	567049	44.4685					chr02	498279	500280	73.7905	Sabra02G0007000	496557-510295:+
chr03	567049	569049	50.1315					chr02	500280	502280	93.5846	Sabra02G0007000	496557-510295:+
chr03	569049	571049	48.062					chr02	502280	504280	154.973	Sabra02G0007000	496557-510295:+
chr03	857081	859082	57.3368	Sabra03G0007400	857797-865135:+			chr02	504280	506280	115.335	Sabra02G0007000	496557-510295:+
chr03	1501153	1503153	119.661					chr02	506280	508280	118.845	Sabra02G0007000	496557-510295:+
chr03	1503153	1505154	221.828	Sabra03G0013800	1504167-1514849:+			chr02	508280	510280	108.331	Sabra02G0007000,Sabra02G0007100	496557-510295:+,509611-516631:-
chr03	1505154	1507154	210.958	Sabra03G0013800	1504167-1514849:+			chr02	510280	512281	37.0788	Sabra02G0007000,Sabra02G0007100	496557-510295:+,509611-516631:-
chr03	1507154	1509154	347.342	Sabra03G0013800	1504167-1514849:+			chr02	512281	514281	54.7446	Sabra02G0007100	509611-516631:-
chr03	1509154	1511154	250.552	Sabra03G0013800	1504167-1514849:+			chr02	514281	516281	39.3855	Sabra02G0007100	509611-516631:-
chr03	1511154	1513155	313.889	Sabra03G0013800	1504167-1514849:+			chr02	710299	712299	34.5528
chr03	1513155	1515155	374.956	Sabra03G0013800	1504167-1514849:+			chr02	1348357	1350357	37.5729	Sabra02G0019600	1346945-1349109:-
chr03	1515155	1517155	302.335					chr02	1492370	1494370	31.7761	Sabra02G0020500	1491353-1493369:+
chr03	1517155	1519155	315.948					chr02	1678387	1680387	33.8568
chr03	1519155	1521155	188.238					chr02	2058421	2060422	99.3428	Sabra02G0027700	2059839-2061144:-
chr03	2929313	2931313	61.6479					chr02	2060422	2062422	41.1028	Sabra02G0027700	2059839-2061144:-
chr03	2931313	2933313	116.798	Sabra03G0025900	2932932-2933519:+			chr02	2068422	2070422	41.3737
chr03	2933313	2935313	86.989	Sabra03G0025900,Sabra03G0026000	2932932-2933519:+,2934331-2935096:+			chr02	2070422	2072423	36.0321
chr03	2935313	2937313	155.432	Sabra03G0026100	2937055-2940371:+			chr02	2706480	2708481	50.575	Sabra02G0036500	2705604-2710142:-
chr03	2937313	2939314	171.719	Sabra03G0026100	2937055-2940371:+			chr02	2708481	2710481	45.987	Sabra02G0036500	2705604-2710142:-
chr03	2939314	2941314	98.1383	Sabra03G0026100,Sabra03G0026200	2937055-2940371:+,2940963-2945415:-			chr02	2710481	2712481	61.8991	Sabra02G0036600	2711466-2714637:+
chr03	2941314	2943314	45.2507	Sabra03G0026200	2940963-2945415:-			chr02	3192525	3194525	33.1781
chr03	3273351	3275351	103.901					chr02	4482642	4484642	75.4525	Sabra02G0056100	4481723-4484386:+
chr03	3275351	3277351	131.843					chr02	4774669	4776669	38.0668
chr03	3277351	3279352	131.588					chr02	4810672	4812672	53.7553
chr03	3279352	3281352	77.1372	Sabra03G0028500	3281281-3281826:+			chr02	4812672	4814672	47.2851
chr03	3301354	3303354	65.3155					chr02	5678751	5680751	89.6706
chr03	3303354	3305355	77.3354	Sabra03G0028700	3304181-3312028:+			chr02	5680751	5682751	38.3886
chr03	3305355	3307355	63.3957	Sabra03G0028700	3304181-3312028:+			chr02	5684751	5686752	99.2387
chr03	3309355	3311355	82.3983	Sabra03G0028700	3304181-3312028:+			chr02	5688752	5690752	122.708
chr03	3311355	3313355	100.831	Sabra03G0028700	3304181-3312028:+			chr02	5690752	5692752	95.6471
chr03	3313355	3315356	101.785					chr02	7390907	7392907	51.3443	Sabra02G0086700	7392319-7396475:+
chr03	3315356	3317356	93.0476					chr02	7392907	7394907	49.5707	Sabra02G0086700	7392319-7396475:+
chr03	3317356	3319356	69.6358	Sabra03G0028800	3318516-3318915:+			chr02	7394907	7396907	50.0034	Sabra02G0086700,Sabra02G0086800	7392319-7396475:+,7396388-7396762:-
chr03	3321356	3323357	58.3368					chr02	7396907	7398907	40.8152
chr03	3323357	3325357	48.7857					chr02	7458913	7460913	35.3165	Sabra02G0087200	7451174-7472940:+
chr03	3327357	3329357	42.9995					chr02	7460913	7462913	32.0464	Sabra02G0087200	7451174-7472940:+
chr03	3329357	3331357	52.7048					chr02	7534920	7536920	49.0793
chr03	3331357	3333358	54.2705					chr02	7554922	7556922	38.1
chr03	3337358	3339358	52.9768					chr02	7570923	7572923	37.0572
chr03	3675396	3677396	57.9951					chr02	7920955	7922955	60.5211
chr03	3683397	3685397	56.0263					chr02	7922955	7924955	50.394	Sabra02G0091200	7924792-7926015:+
chr03	3687397	3689397	47.2473					chr02	9383088	9385088	37.5903
chr03	3689397	3691398	40.0567					chr02	9385088	9387088	39.6368
chr03	3717401	3719401	40.7335					chr02	10959232	10961232	36.0941	Sabra02G0120800	10957879-10962535:-
chr03	4179452	4181452	51.6121					chr02	10961232	10963232	56.2995	Sabra02G0120800	10957879-10962535:-
chr03	4181452	4183453	60.5065	Sabra03G0033600	4182827-4184338:-			chr02	11147249	11149249	35.423
chr03	4187453	4189453	87.9152					chr02	12467369	12469369	50.0083
chr03	4189453	4191453	69.9762	Sabra03G0033700	4189926-4193728:-			chr02	12693389	12695390	34.2061
chr03	4193454	4195454	53.2989	Sabra03G0033700	4189926-4193728:-			chr02	13367451	13369451	76.8934
chr03	4195454	4197454	50.2836					chr02	13369451	13371451	85.2548
chr03	4197454	4199454	78.9565					chr02	13371451	13373451	100.682	Sabra02G0139400	13372037-13373732:-
chr03	4199454	4201455	45.7622					chr02	13373451	13375451	66.5578	Sabra02G0139400,Sabra02G0139500	13372037-13373732:-,13374570-13376724:+
chr03	4203455	4205455	40.8362					chr02	13377452	13379452	44.3295
chr03	4207455	4209455	47.3915	Sabra03G0033800	4208067-4210030:-			chr02	13379452	13381452	93.1527
chr03	4209455	4211456	43.5107	Sabra03G0033800	4208067-4210030:-			chr02	13381452	13383452	87.0167
chr03	4211456	4213456	54.0037					chr02	13383452	13385452	50.4293
chr03	4213456	4215456	61.2329	Sabra03G0033900	4214133-4222781:+			chr02	13387453	13389453	46.2354
chr03	4221457	4223457	79.0341	Sabra03G0033900	4214133-4222781:+			chr02	13399454	13401454	31.6325
chr03	4223457	4225457	176.86					chr02	13401454	13403454	37.23
chr03	4225457	4227457	168.362					chr02	13405454	13407454	50.4779
chr03	4227457	4229458	101.8					chr02	13407454	13409455	39.8883
chr03	4231458	4233458	80.5414					chr02	13409455	13411455	78.0284	Sabra02G0139600	13411220-13413481:+
chr03	4233458	4235458	88.6276					chr02	13413455	13415455	57.7475	Sabra02G0139600	13411220-13413481:+
chr03	4235458	4237459	158.354					chr02	13911500	13913500	34.6705
chr03	4237459	4239459	288.729					chr02	14851586	14853586	69.8968	Sabra02G0150600	14853199-14853805:-
chr03	4239459	4241459	330.056					chr02	14853586	14855586	36.2821	Sabra02G0150600	14853199-14853805:-
chr03	4241459	4243459	313.974					chr02	14855586	14857586	75.11
chr03	4243459	4245459	197.258	Sabra03G0034000	4243670-4248839:+			chr02	15311628	15313628	38.0627	Sabra02G0155800	15312271-15316764:-
chr03	4245459	4247460	133.382	Sabra03G0034000	4243670-4248839:+			chr02	15689662	15691662	41.2346
chr03	4247460	4249460	139.791	Sabra03G0034000	4243670-4248839:+			chr02	15691662	15693662	31.0452	Sabra02G0159800	15692098-15694002:-
chr03	4249460	4251460	132.906					chr02	16003691	16005691	39.1766
chr03	4251460	4253460	344.152					chr02	16005691	16007691	47.2111
chr03	4253460	4255461	347.218					chr02	17749850	17751850	54.1328
chr03	4255461	4257461	212.81	Sabra03G0034100	4256042-4260994:-			chr02	18135885	18137885	33.7554	Sabra02G0189700	18136032-18138532:-
chr03	4257461	4259461	134.391	Sabra03G0034100	4256042-4260994:-			chr02	18449913	18451913	35.991	Sabra02G0193700	18446060-18452282:+
chr03	4259461	4261461	114.765	Sabra03G0034100	4256042-4260994:-			chr02	18883953	18885953	63.8915	Sabra02G0200000	18881658-18885809:+
chr03	4261461	4263461	276.593					chr03	297018	299018	38.9005
chr03	4263461	4265462	154.455					chr03	1193115	1195115	38.3742
chr03	4265462	4267462	224.648					chr03	1195115	1197115	94.6884
chr03	4269462	4271462	212.543					chr03	1197115	1199116	69.2531
chr03	4271462	4273463	351.124					chr03	1403138	1405138	37.2251	Sabra03G0012600	1404086-1406601:-
chr03	4273463	4275463	229.447					chr03	1507149	1509149	35.0719	Sabra03G0013800	1504167-1514849:+
chr03	4275463	4277463	305.074	Sabra03G0034200	4276415-4280148:+			chr03	1771177	1773178	33.4732	Sabra03G0015900	1765174-1771488:+
chr03	4277463	4279463	357.751	Sabra03G0034200	4276415-4280148:+			chr03	2917301	2919302	87.609
chr03	4279463	4281463	346.108	Sabra03G0034200	4276415-4280148:+			chr03	2919302	2921302	99.8935
chr03	4281463	4283464	493.638					chr03	2921302	2923302	65.6556
chr03	4283464	4285464	564.24					chr03	2923302	2925302	64.5105
chr03	4285464	4287464	538.302					chr03	2925302	2927303	94.2647
chr03	4287464	4289464	658.439					chr03	2927303	2929303	123.466
chr03	4289464	4291465	561.859	Sabra03G0034300	4291145-4291528:-			chr03	2929303	2931303	258.003
chr03	4291465	4293465	574.725	Sabra03G0034300	4291145-4291528:-			chr03	2931303	2933303	219.924	Sabra03G0025900	2932932-2933519:+
chr03	4293465	4295465	718.352					chr03	2933303	2935303	64.7924	Sabra03G0025900,Sabra03G0026000	2932932-2933519:+,2934331-2935096:+
chr03	4295465	4297465	734.638					chr03	2935303	2937304	107.155	Sabra03G0026100	2937055-2940371:+
chr03	4297465	4299465	800.771					chr03	2937304	2939304	116.154	Sabra03G0026100	2937055-2940371:+
chr03	4299465	4301466	809.906					chr03	2939304	2941304	87.621	Sabra03G0026100,Sabra03G0026200	2937055-2940371:+,2940963-2945415:-
chr03	4301466	4303466	765.491					chr03	2941304	2943304	136.917	Sabra03G0026200	2940963-2945415:-
chr03	4303466	4305466	676.201					chr03	2943304	2945305	131.708	Sabra03G0026200	2940963-2945415:-
chr03	4305466	4307466	697.153					chr03	2947305	2949305	102.247
chr03	4307466	4309467	698.031					chr03	2949305	2951305	44.3321
chr03	4309467	4311467	584.263	Sabra03G0034400	4309897-4316219:+			chr03	3275340	3277340	33.0845
chr03	4311467	4313467	361.534	Sabra03G0034400	4309897-4316219:+			chr03	3675384	3677384	53.8944
chr03	4313467	4315467	255.192	Sabra03G0034400	4309897-4316219:+			chr03	3681384	3683384	39.6633
chr03	4315467	4317467	287.917	Sabra03G0034400	4309897-4316219:+			chr03	3683384	3685385	116.937
chr03	4317467	4319468	330.591					chr03	3685385	3687385	74.9738
chr03	4319468	4321468	386.037					chr03	3687385	3689385	107.34
chr03	4321468	4323468	270.854	Sabra03G0034500	4321555-4326230:+			chr03	3689385	3691385	84.6612
chr03	4323468	4325468	313.351	Sabra03G0034500	4321555-4326230:+			chr03	3691385	3693385	87.7598
chr03	4325468	4327469	303.17	Sabra03G0034500	4321555-4326230:+			chr03	3693385	3695386	89.1555
chr03	4327469	4329469	361.086					chr03	3695386	3697386	93.2435
chr03	4329469	4331469	331.676					chr03	3703387	3705387	41.9803
chr03	4331469	4333469	511.04					chr03	3707387	3709387	38.2493
chr03	4333469	4335469	424.727					chr03	3709387	3711387	49.4589
chr03	4335469	4337470	285.047					chr03	3717388	3719388	92.6224
chr03	4337470	4339470	254.03					chr03	3719388	3721389	70.3137
chr03	4339470	4341470	169.091	Sabra03G0034600	4341420-4345456:+			chr03	3721389	3723389	78.457
chr03	4341470	4343470	176.285	Sabra03G0034600	4341420-4345456:+			chr03	5027530	5029530	35.3218
chr03	4343470	4345471	160.925	Sabra03G0034600	4341420-4345456:+			chr03	5029530	5031530	55.4584
chr03	4345471	4347471	215.526	Sabra03G0034700	4345574-4351946:-			chr03	5031530	5033531	39.9491
chr03	4347471	4349471	276.574	Sabra03G0034700	4345574-4351946:-			chr03	5357566	5359566	34.148	Sabra03G0041800	5358496-5359407:+
chr03	4349471	4351471	229.311	Sabra03G0034700	4345574-4351946:-			chr03	7741824	7743824	46.7033	Sabra03G0063900	7741142-7742002:-
chr03	4355472	4357472	303.898					chr03	8355890	8357890	31.7757	Sabra03G0070900	8349632-8358535:+
chr03	4357472	4359472	444.733					chr03	9684034	9686034	33.5944	Sabra03G0085100	9685591-9688830:-
chr03	4359472	4361472	509.827					chr03	10598133	10600133	30.891
chr03	4361472	4363473	538.84					chr03	10600133	10602133	33.5683
chr03	4363473	4365473	541.924					chr03	10896165	10898165	36.4204
chr03	4365473	4367473	519.03					chr03	11130190	11132191	48.1933	Sabra03G0104700	11128625-11134817:+
chr03	4367473	4369473	442.055					chr03	11952279	11954280	48.6794	Sabra03G0115300	11951250-11952551:-
chr03	4369473	4371473	357.787					chr03	13208415	13210416	37.2842	Sabra03G0130100	13208570-13210847:+
chr03	4371473	4373474	359.95					chr03	13450442	13452442	43.3078	Sabra03G0133000	13447485-13451688:+
chr03	4373474	4375474	193					chr03	13598458	13600458	43.6596
chr03	4375474	4377474	292.026					chr03	13840484	13842484	40.9758
chr03	4377474	4379474	130.018					chr03	13842484	13844484	40.7153
chr03	4379474	4381475	242.478					chr03	14008502	14010502	51.0884
chr03	4381475	4383475	190.616	Sabra03G0034800	4382834-4386223:-			chr03	14010502	14012502	112.95
chr03	4383475	4385475	89.694	Sabra03G0034800	4382834-4386223:-			chr03	14012502	14014503	142.235	Sabra03G0140400	14013464-14014564:+
chr03	4387475	4389476	203.785					chr03	14014503	14016503	115.282	Sabra03G0140400	14013464-14014564:+
chr03	4389476	4391476	254.344					chr03	14016503	14018503	143.041	Sabra03G0140500	14016623-14019166:-
chr03	4391476	4393476	267.439					chr03	14018503	14020503	142.464	Sabra03G0140500	14016623-14019166:-
chr03	4393476	4395476	266.824					chr03	14020503	14022503	147.856
chr03	4395476	4397476	294.632					chr03	14022503	14024504	150.174
chr03	4397476	4399477	237.334					chr03	14024504	14026504	31.4009	Sabra03G0140600	14025596-14029001:+
chr03	4399477	4401477	104.226					chr03	14036505	14038505	41.3491
chr03	4403477	4405477	97.7604	Sabra03G0035000	4403921-4406114:+			chr03	14250528	14252528	46.6302	Sabra03G0144500	14249535-14253498:-
chr03	4405477	4407478	118.799	Sabra03G0035000	4403921-4406114:+			chr03	14252528	14254529	69.4411	Sabra03G0144500	14249535-14253498:-
chr03	4407478	4409478	65.2446	Sabra03G0035100,Sabra03G0035200	4407708-4408358:-,4409153-4414022:+			chr03	14258529	14260529	48.6969
chr03	4413478	4415478	86.4734	Sabra03G0035200	4409153-4414022:+			chr03	14964605	14966606	31.4513
chr03	4415478	4417479	94.2326					chr03	15344647	15346647	31.4395	Sabra03G0156800	15341974-15346041:-
chr03	4417479	4419479	46.1597	Sabra03G0035300	4417991-4418486:+			chr03	15346647	15348647	31.7466
chr03	4433480	4435481	39.4729					chr03	15728688	15730688	74.0432	Sabra03G0162200	15728243-15729106:+
chr03	4437481	4439481	42.5383					chr03	15730688	15732689	150.098
chr03	4439481	4441481	44.1574					chr03	15732689	15734689	157.703
chr03	4725513	4727513	51.7858					chr03	15734689	15736689	106.509	Sabra03G0162300	15735846-15739772:-
chr03	4735514	4737514	47.3224					chr03	15736689	15738689	103.372	Sabra03G0162300	15735846-15739772:-
chr03	4739515	4741515	42.056					chr03	15738689	15740689	38.2546	Sabra03G0162300	15735846-15739772:-
chr03	5547605	5549605	49.5674					chr03	16088727	16090727	37.3238
chr03	5549605	5551605	42.5508					chr03	16090727	16092728	40.1783
chr03	7075775	7077776	73.5977	Sabra03G0056900	7072115-7080973:-			chr04	1376162	1378162	31.8353
chr03	7077776	7079776	120.348	Sabra03G0056900	7072115-7080973:-			chr04	2990429	2992430	35.5605
chr03	7079776	7081776	62.7097	Sabra03G0056900	7072115-7080973:-			chr04	2992430	2994430	78.8952
chr03	7081776	7083776	104.015					chr04	2994430	2996430	59.0026	Sabra04G0035000	2996190-2996516:+
chr03	7083776	7085776	60.441					chr04	2998431	3000431	75.9143
chr03	7741850	7743850	52.6436	Sabra03G0063900	7741142-7742002:-			chr04	3000431	3002431	60.4939
chr03	9214014	9216014	56.8596	Sabra03G0080300	9210488-9224627:+			chr04	3418500	3420501	59.9951
chr03	9216014	9218014	47.6461	Sabra03G0080300	9210488-9224627:+			chr04	3954589	3956590	86.4225
chr03	9218014	9220015	106.528	Sabra03G0080300	9210488-9224627:+			chr04	3956590	3958590	97.8363
chr03	9220015	9222015	83.1345	Sabra03G0080300	9210488-9224627:+			chr04	3958590	3960590	91.544	Sabra04G0046300	3959782-3960542:-
chr03	12816416	12818416	53.204	Sabra03G0125200	12816994-12818492:+			chr04	3962591	3964591	52.8907	Sabra04G0046400	3962966-3970216:+
chr03	13758521	13760521	43.9008	Sabra03G0137100	13751687-13764201:+			chr04	3964591	3966591	198.012	Sabra04G0046400	3962966-3970216:+
chr03	13838530	13840530	44.4934					chr04	3966591	3968592	225.822	Sabra04G0046400	3962966-3970216:+
chr03	13840530	13842530	44.0898					chr04	3968592	3970592	200.593	Sabra04G0046400	3962966-3970216:+
chr03	14008549	14010549	40.4912					chr04	3970592	3972592	121.507
chr03	14010549	14012549	104.291					chr04	3972592	3974593	123.816
chr03	14012549	14014550	129.599	Sabra03G0140400	14013464-14014564:+			chr04	3974593	3976593	115.857
chr03	14014550	14016550	109.195	Sabra03G0140400	14013464-14014564:+			chr04	4394662	4396662	41.964	Sabra04G0051600	4387870-4394953:-
chr03	14016550	14018550	137.601	Sabra03G0140500	14016623-14019166:-			chr04	4770725	4772725	44.9616
chr03	14018550	14020550	136.03	Sabra03G0140500	14016623-14019166:-			chr04	4774725	4776725	81.8079	Sabra04G0055300	4774446-4785156:+
chr03	14020550	14022551	153.691					chr04	4776725	4778726	72.1928	Sabra04G0055300	4774446-4785156:+
chr03	14022551	14024551	157.492					chr04	4778726	4780726	69.3151	Sabra04G0055300	4774446-4785156:+
chr03	14024551	14026551	81.5928	Sabra03G0140600	14025596-14029001:+			chr04	4780726	4782726	126.917	Sabra04G0055300	4774446-4785156:+
chr03	14028551	14030551	44.6862	Sabra03G0140600,Sabra03G0140700	14025596-14029001:+,14030019-14032633:-			chr04	4782726	4784727	50.5512	Sabra04G0055300	4774446-4785156:+
chr03	14030551	14032552	39.6439	Sabra03G0140700	14030019-14032633:-			chr04	4786727	4788727	60.252	Sabra04G0055400	4787138-4788643:-
chr03	14602615	14604615	74.4681	Sabra03G0148700	14602123-14605744:+			chr04	4996762	4998762	32.4311	Sabra04G0057100	4995458-4999520:-
chr03	14604615	14606616	79.2404	Sabra03G0148700,Sabra03G0148800	14602123-14605744:+,14605839-14615732:-			chr04	5010764	5012765	39.0538
chr03	14606616	14608616	66.0707	Sabra03G0148800	14605839-14615732:-			chr04	5012765	5014765	55.5387
chr03	14608616	14610616	71.019	Sabra03G0148800	14605839-14615732:-			chr04	5014765	5016765	69.2599
chr03	15050665	15052665	48.4109	Sabra03G0153800	15048809-15060910:-			chr04	5016765	5018766	38.1043
chr03	15728741	15730741	73.716	Sabra03G0162200	15728243-15729106:+			chr04	5522849	5524850	37.0137	Sabra04G0063000	5524782-5525213:+
chr03	15734742	15736742	47.9673	Sabra03G0162300	15735846-15739772:-			chr04	6985092	6987092	54.4867	Sabra04G0077600	6984310-6986608:+
chr03	15736742	15738742	97.2358	Sabra03G0162300	15735846-15739772:-			chr04	6987092	6989092	75.4879	Sabra04G0077700	6987555-6991355:-
chr03	15738742	15740742	49.8196	Sabra03G0162300	15735846-15739772:-			chr04	6989092	6991093	101.579	Sabra04G0077700	6987555-6991355:-
chr04	1374183	1376183	47.7806					chr04	6991093	6993093	98.2602	Sabra04G0077700	6987555-6991355:-
chr04	1376183	1378183	66.8844					chr04	6993093	6995093	61.144
chr04	1378183	1380184	70.5624					chr04	7027099	7029099	41.6495	Sabra04G0078000	7027874-7029687:+
chr04	2990448	2992449	70.7923					chr04	7031099	7033100	34.8849
chr04	2992449	2994449	94.6944					chr04	7051103	7053103	50.4544
chr04	2994449	2996449	102.475	Sabra04G0035000	2996190-2996516:+			chr04	7053103	7055103	72.8566
chr04	2996449	2998450	66.7769	Sabra04G0035000	2996190-2996516:+			chr04	7055103	7057104	38.6669	Sabra04G0078100	7056071-7059075:+
chr04	2998450	3000450	132.618					chr04	7063105	7065105	31.2066
chr04	3000450	3002450	108.658					chr04	7065105	7067105	62.0185
chr04	3034455	3036456	42.4345					chr04	7067105	7069105	50.7807
chr04	3036456	3038456	48.2036					chr04	7069105	7071106	53.6583
chr04	3250491	3252491	45.4206	Sabra04G0037500	3251623-3255932:+			chr04	7071106	7073106	45.2495
chr04	3314501	3316502	52.8938					chr04	7969255	7971255	100.374
chr04	3418519	3420519	39.8435					chr04	7971255	7973255	93.0994
chr04	3966609	3968609	112.644	Sabra04G0046400	3962966-3970216:+			chr04	7973255	7975256	48.8178
chr04	3968609	3970609	92.5665	Sabra04G0046400	3962966-3970216:+			chr04	7975256	7977256	58.4416
chr04	4936768	4938768	41.3412	Sabra04G0056600	4932308-4941014:+			chr04	7991258	7993259	134.359
chr04	5522864	5524865	40.9205	Sabra04G0063000	5524782-5525213:+			chr04	7993259	7995259	162.014
chr04	5542868	5544868	42.2664					chr04	7995259	7997259	82.7043	Sabra04G0085200	7996887-7999681:-
chr04	6989105	6991106	69.627	Sabra04G0077700	6987555-6991355:-			chr04	7997259	7999260	88.9127	Sabra04G0085200	7996887-7999681:-
chr04	7065118	7067118	43.7213					chr04	7999260	8001260	138.759	Sabra04G0085200	7996887-7999681:-
chr04	7069119	7071119	43.5527					chr04	8001260	8003260	52.6211
chr04	7071119	7073119	64.6109					chr04	8011262	8013262	44.5261
chr04	7073119	7075120	40.3018					chr04	8013262	8015262	67.7593
chr04	8047279	8049280	71.8983					chr04	8025264	8027264	96.3118
chr04	8049280	8051280	46.1008	Sabra04G0085500	8049499-8051631:-			chr04	8031265	8033265	53.5812
chr04	9463512	9465512	41.0887					chr04	8055269	8057269	45.6649
chr04	9465512	9467513	45.1446					chr04	8061270	8063270	74.3628
chr04	9467513	9469513	48.4532					chr04	8063270	8065271	48.7855
chr04	10089615	10091615	56.8772					chr04	8067271	8069271	61.3267
chr04	10093616	10095616	48.4962	Sabra04G0095700	10091922-10094698:+			chr04	8071272	8073272	82.2803
chr04	10095616	10097616	52.0733	Sabra04G0095800	10095985-10099914:-			chr04	8073272	8075272	90.8739	Sabra04G0085600	8074261-8079677:-
chr04	10103617	10105618	63.6195					chr04	8075272	8077273	86.1603	Sabra04G0085600	8074261-8079677:-
chr04	10105618	10107618	68.139					chr04	8077273	8079273	116.237	Sabra04G0085600	8074261-8079677:-
chr04	10111619	10113619	57.6555	Sabra04G0095900	10113204-10114088:-			chr04	8079273	8081273	92.2211	Sabra04G0085600	8074261-8079677:-
chr04	10321653	10323654	40.0273					chr04	8081273	8083274	139.742
chr04	10323654	10325654	60.5559					chr04	8083274	8085274	203.316
chr04	10325654	10327654	80.6044					chr04	8085274	8087274	289.248
chr04	10327654	10329655	97.5028					chr04	8087274	8089275	256.75
chr04	10329655	10331655	109.245					chr04	8089275	8091275	150.582
chr04	10331655	10333655	109.925					chr04	8091275	8093275	206.356
chr04	10333655	10335655	112.661					chr04	8093275	8095276	212.232
chr04	10335655	10337656	99.2112					chr04	8095276	8097276	280.799
chr04	10337656	10339656	58.73					chr04	8097276	8099276	244.823
chr04	10345657	10347657	64.9176					chr04	8099276	8101277	210.002
chr04	10347657	10349658	118.109					chr04	8101277	8103277	114.743
chr04	10349658	10351658	48.2379					chr04	8107278	8109278	48.7916
chr04	10351658	10353658	70.6815					chr04	8133282	8135282	32.6599
chr04	10353658	10355659	74.5456					chr04	8135282	8137283	40.44	Sabra04G0086000	8135999-8138655:+
chr04	10355659	10357659	39.9507					chr04	8139283	8141283	49.1135
chr04	10357659	10359659	88.3038					chr04	8141283	8143284	39.8103
chr04	10359659	10361660	115.026					chr04	8145284	8147284	37.8491
chr04	10361660	10363660	97.2145					chr04	8151285	8153285	47.1117
chr04	10363660	10365660	60.6651					chr04	8153285	8155286	89.3734
chr04	10365660	10367661	91.0888					chr04	8155286	8157286	118.067
chr04	10367661	10369661	87.6687					chr04	8157286	8159286	116.794
chr04	10369661	10371661	49.0955					chr04	8159286	8161287	114.868
chr04	10375662	10377662	75.6825	Sabra04G0097400	10377449-10382472:+			chr04	8161287	8163287	117.531
chr04	10377662	10379663	93.5207	Sabra04G0097400	10377449-10382472:+			chr04	8163287	8165287	83.9253
chr04	10379663	10381663	94.5973	Sabra04G0097400	10377449-10382472:+			chr04	8167288	8169288	75.389
chr04	10381663	10383663	84.1658	Sabra04G0097400,Sabra04G0097500	10377449-10382472:+,10382835-10383805:-			chr04	8169288	8171288	75.7877
chr04	10383663	10385664	64.218	Sabra04G0097500	10382835-10383805:-			chr04	8171288	8173289	69.5719
chr04	10407667	10409668	42.5247					chr04	8173289	8175289	62.51
chr04	10409668	10411668	51.7844					chr04	8175289	8177289	59.4882
chr04	10411668	10413668	52.2617					chr04	8177289	8179290	45.8388	Sabra04G0086100	8179171-8181189:+
chr04	10413668	10415669	43.542					chr04	8187291	8189291	50.5439
chr04	10463677	10465677	62.9901					chr04	9459502	9461502	34.1183
chr04	10465677	10467677	80.3273					chr04	9461502	9463502	44.6038
chr04	10467677	10469678	84.0153					chr04	9463502	9465503	46.607
chr04	10469678	10471678	69.5289					chr04	9465503	9467503	41.8429
chr04	10489681	10491681	42.4874	Sabra04G0098100	10479806-10499303:+			chr04	9467503	9469503	32.9899
chr04	10495682	10497682	60.6734	Sabra04G0098100	10479806-10499303:+			chr04	9867569	9869570	36.6964	Sabra04G0094300	9868751-9874995:-
chr04	11085779	11087779	77.9398					chr04	10323645	10325645	39.5187
chr04	11087779	11089779	66.7845					chr04	10325645	10327646	58.5618
chr04	11955922	11957922	59.0899	Sabra04G0109800	11956981-11959679:-			chr04	10327646	10329646	74.0833
chr04	12738050	12740051	83.7578					chr04	10329646	10331646	82.4654
chr04	13342150	13344150	47.9681	Sabra04G0123400	13344058-13347056:+			chr04	10331646	10333647	75.1373
chr04	13344150	13346150	43.2551	Sabra04G0123400	13344058-13347056:+			chr04	10333647	10335647	76.992
chr04	13504176	13506177	50.481					chr04	10335647	10337647	62.3001
chr04	14160284	14162284	43.735	Sabra04G0132500	14158287-14162178:-			chr04	10337647	10339648	33.408
chr04	14164285	14166285	96.8402	Sabra04G0132600	14164394-14171477:-			chr04	10345649	10347649	48.8666
chr04	14166285	14168285	178.28	Sabra04G0132600	14164394-14171477:-			chr04	10347649	10349649	39.8925
chr04	14168285	14170286	167.809	Sabra04G0132600	14164394-14171477:-			chr04	10351650	10353650	36.2192
chr04	14170286	14172286	133.748	Sabra04G0132600	14164394-14171477:-			chr04	10353650	10355650	57.0087
chr04	14234296	14236297	83.3429					chr04	10355650	10357651	43.7208
chr04	14238297	14240297	70.5055	Sabra04G0133600	14236671-14241381:-			chr04	10359651	10361651	43.0314
chr04	14630361	14632362	40.663					chr04	10407659	10409659	32.8442
chr04	14758382	14760383	79.561	Sabra04G0140000	14755847-14759614:-			chr04	10409659	10411660	36.1254
chr04	14760383	14762383	54.5172	Sabra04G0140100	14761073-14761832:+			chr04	10423662	10425662	48.5373
chr04	14762383	14764383	54.0511	Sabra04G0140200	14762673-14763633:+			chr04	10463668	10465669	31.895
chr04	16098603	16100603	57.9561					chr04	10465669	10467669	48.3574
chr04	16104604	16106604	55.0559					chr04	10467669	10469669	59.6481
chr04	16390651	16392651	39.6174	Sabra04G0160100	16390732-16400347:-			chr04	10469669	10471670	49.3266
chr04	16392651	16394651	98.0119	Sabra04G0160100	16390732-16400347:-			chr04	10495674	10497674	38.4421	Sabra04G0098100	10479806-10499303:+
chr04	16394651	16396652	78.4822	Sabra04G0160100	16390732-16400347:-			chr04	11087772	11089772	45.153
chr04	16396652	16398652	101.443	Sabra04G0160100	16390732-16400347:-			chr04	11089772	11091772	44.0321	Sabra04G0102900	11091312-11097134:-
chr04	16398652	16400652	40.5281	Sabra04G0160100	16390732-16400347:-			chr04	11949915	11951915	47.9279	Sabra04G0109700	11950420-11952272:-
chr05	4846571	4848571	115.706	Sabra05G0052700	4844164-4848625:+			chr04	11951915	11953915	192.037	Sabra04G0109700	11950420-11952272:-
chr05	4848571	4850572	102.482	Sabra05G0052700,Sabra05G0052800	4844164-4848625:+,4849753-4852040:+			chr04	11953915	11955916	327.639
chr05	4988592	4990592	67.7124	Sabra05G0054700	4985075-4992693:+			chr04	11955916	11957916	430.318	Sabra04G0109800	11956981-11959679:-
chr05	4990592	4992593	106.227	Sabra05G0054700	4985075-4992693:+			chr04	11957916	11959916	161.897	Sabra04G0109800	11956981-11959679:-
chr05	5648691	5650691	75.4741	Sabra05G0062300,Sabra05G0062500	5643909-5648952:-,5649936-5652676:+			chr04	11959916	11961917	205.986
chr05	5650691	5652691	42.7343	Sabra05G0062500	5649936-5652676:+			chr04	11961917	11963917	361.853
chr05	6342794	6344795	44.9516	Sabra05G0071000	6317295-6346479:-			chr04	11963917	11965917	339.692
chr05	6832868	6834868	39.5414	Sabra05G0077900	6834119-6834784:-			chr04	11965917	11967918	206.88
chr05	7336943	7338943	44.6295	Sabra05G0083100	7331450-7338564:+			chr04	11967918	11969918	226.086
chr05	7400953	7402953	46.4823					chr04	11969918	11971918	154.423
chr05	7402953	7404953	45.067	Sabra05G0084100	7403541-7411514:+			chr04	11971918	11973919	87.809
chr05	7570978	7572978	71.2152					chr04	12734045	12736045	58.7028	Sabra04G0117000	12731062-12735517:-
chr05	7572978	7574979	102.408					chr04	12736045	12738045	56.6568
chr05	7580979	7582980	45.1561					chr04	12738045	12740046	82.5991
chr05	8029046	8031047	80.6688					chr04	13448163	13450163	54.6353
chr05	8031047	8033047	128.122					chr04	13502172	13504172	61.4677
chr05	8033047	8035047	56.5409	Sabra05G0092400	8033159-8037986:+			chr04	13964248	13966249	65.2556
chr05	8035047	8037048	79.9088	Sabra05G0092400	8033159-8037986:+			chr04	14166282	14168282	92.4985	Sabra04G0132600	14164394-14171477:-
chr05	8037048	8039048	98.2666	Sabra05G0092400,Sabra05G0092500	8033159-8037986:+,8038737-8040879:-			chr04	14168282	14170283	107.388	Sabra04G0132600	14164394-14171477:-
chr05	8045049	8047049	40.3148					chr04	14170283	14172283	76.936	Sabra04G0132600	14164394-14171477:-
chr05	8551124	8553125	50.4618	Sabra05G0097500	8552829-8556048:+			chr04	14632359	14634360	32.6599
chr05	8803162	8805162	58.0123					chr04	15570515	15572515	41.0651	Sabra04G0149800	15572058-15582551:+
chr05	8809163	8811163	46.5129					chr04	16390651	16392651	43.3877	Sabra04G0160100	16390732-16400347:-
chr05	8811163	8813164	68.405					chr04	16392651	16394651	71.7789	Sabra04G0160100	16390732-16400347:-
chr05	9215224	9217224	70.9247					chr04	16394651	16396652	62.3617	Sabra04G0160100	16390732-16400347:-
chr05	9217224	9219224	39.2892	Sabra05G0103900	9217638-9219620:-			chr04	16396652	16398652	69.4492	Sabra04G0160100	16390732-16400347:-
chr05	9223225	9225225	39.4834					chr05	899865	901865	35.1433	Sabra05G0008500	901255-905270:-
chr05	9357245	9359245	60.7132					chr05	1661903	1663903	37.8987
chr05	9359245	9361245	39.5744					chr05	1663903	1665903	37.7257
chr05	9865321	9867321	82.691					chr05	2303936	2305936	35.8957	Sabra05G0022100	2305796-2307567:+
chr05	9867321	9869321	88.9503					chr05	2367939	2369939	31.4855
chr05	9869321	9871322	42.1971					chr05	2579950	2581950	36.0638
chr05	9875322	9877323	51.3827					chr05	2581950	2583950	37.0993
chr05	9877323	9879323	159.179					chr05	2583950	2585950	34.0227
chr05	9879323	9881323	193.428	Sabra05G0109200	9880867-9884755:-			chr05	2983970	2985970	55.9208	Sabra05G0029700	2982389-2984561:-
chr05	9881323	9883323	43.1831	Sabra05G0109200	9880867-9884755:-			chr05	3471995	3473995	51.99	Sabra05G0036100	3466161-3473584:-
chr05	9883323	9885324	127.712	Sabra05G0109200	9880867-9884755:-			chr05	3996021	3998021	35.8228	Sabra05G0042500	3992529-4013674:+
chr05	9885324	9887324	148.785					chr05	4140028	4142028	43.5863	Sabra05G0044400	4139033-4153192:+
chr05	9887324	9889324	189.98					chr05	4142028	4144029	136.325	Sabra05G0044400	4139033-4153192:+
chr05	9889324	9891325	216.717					chr05	4144029	4146029	108.661	Sabra05G0044400	4139033-4153192:+
chr05	9891325	9893325	181.371					chr05	4146029	4148029	115.014	Sabra05G0044400	4139033-4153192:+
chr05	9895325	9897326	48.6172					chr05	4150029	4152029	58.7258	Sabra05G0044400	4139033-4153192:+
chr05	9897326	9899326	73.8137					chr05	4846064	4848064	107.525	Sabra05G0052700	4844164-4848625:+
chr05	11135510	11137511	58.8202					chr05	4848064	4850064	32.2506	Sabra05G0052700,Sabra05G0052800	4844164-4848625:+,4849753-4852040:+
chr05	11137511	11139511	70.5178					chr05	4852064	4854064	33.9675
chr05	11139511	11141511	40.8537					chr05	4988071	4990071	81.2487	Sabra05G0054700	4985075-4992693:+
chr05	11151513	11153513	77.0331					chr05	4990071	4992071	116.51	Sabra05G0054700	4985075-4992693:+
chr05	11153513	11155513	68.2222					chr05	4992071	4994071	102.588	Sabra05G0054700,Sabra05G0054800	4985075-4992693:+,4993490-4994578:+
chr05	11165515	11167515	73.0761					chr05	5480096	5482096	44.5951	Sabra05G0060100	5478398-5483605:+
chr05	11171516	11173516	45.3384					chr05	5482096	5484096	44.1644	Sabra05G0060100	5478398-5483605:+
chr05	12235675	12237675	46.6261					chr05	5484096	5486096	62.8524
chr05	12409701	12411701	49.1994					chr05	5646104	5648105	34.1661	Sabra05G0062300	5643909-5648952:-
chr05	12411701	12413701	48.6812					chr05	5648105	5650105	87.209	Sabra05G0062300,Sabra05G0062500	5643909-5648952:-,5649936-5652676:+
chr05	12421703	12423703	61.54					chr05	5650105	5652105	49.4264	Sabra05G0062500	5649936-5652676:+
chr05	13159813	13161813	62.4443					chr05	6988172	6990172	50.6308
chr05	13921927	13923927	45.8658	Sabra05G0133300	13922218-13927567:-			chr05	6990172	6992172	63.9679	Sabra05G0079200	6990739-6991149:+
chr05	14642034	14644035	83.0225	Sabra05G0139100	14643875-14648310:+			chr05	6992172	6994172	33.9694
chr05	14692042	14694042	39.6809					chr05	7396193	7398193	50.9727	Sabra05G0083900	7387916-7397511:-
chr05	14700043	14702043	40.9857	Sabra05G0139800	14695453-14703121:+			chr05	7402193	7404193	55.4143	Sabra05G0084100	7403541-7411514:+
chr05	14702043	14704044	45.1833	Sabra05G0139800	14695453-14703121:+			chr05	7572202	7574202	117.069
chr05	14712045	14714045	47.1048					chr05	7574202	7576202	100.762
chr05	14718046	14720046	84.6502					chr05	7580202	7582202	59.445
chr05	14720046	14722046	98.4629					chr05	7582202	7584202	41.551	Sabra05G0086100	7583259-7589039:+
chr05	14722046	14724047	80.0623					chr05	8722260	8724260	32.3983
chr05	14724047	14726047	94.6391					chr05	8724260	8726260	36.2707
chr05	14726047	14728047	92.9086	Sabra05G0139900	14726305-14732032:+			chr05	8800264	8802264	49.6622
chr05	14728047	14730047	95.9325	Sabra05G0139900	14726305-14732032:+			chr05	8802264	8804264	70.1041
chr05	14768053	14770053	54.0454	Sabra05G0140400	14769624-14771038:+			chr05	8804264	8806264	108.594
chr05	14770053	14772054	50.7608	Sabra05G0140400,Sabra05G0140500	14769624-14771038:+,14771729-14773491:-			chr05	8806264	8808264	101.473
chr05	14786056	14788056	58.9946					chr05	8808264	8810264	109.606
chr05	14798058	14800058	43.3431					chr05	8810264	8812264	95.3689
chr05	14800058	14802058	43.5674					chr05	8812264	8814264	44.7635
chr05	17476458	17478458	74.7752	Sabra05G0168200	17476233-17479045:-			chr05	9124280	9126280	49.6233
chr05	17478458	17480458	124.175	Sabra05G0168200,Sabra05G0168300	17476233-17479045:-,17479718-17487571:-			chr05	9126280	9128280	51.8324
chr05	17480458	17482459	104.272	Sabra05G0168300	17479718-17487571:-			chr05	9128280	9130280	40.1385
chr05	17482459	17484459	78.3903	Sabra05G0168300	17479718-17487571:-			chr05	9130280	9132280	42.0438	Sabra05G0103200	9131525-9133779:+
chr06	602693	604693	43.5179					chr05	9214285	9216285	35.801
chr06	1294760	1296760	68.6373	Sabra06G0017800	1294751-1296860:+			chr05	9216285	9218285	30.8881	Sabra05G0103900	9217638-9219620:-
chr06	2242852	2244852	45.1346					chr05	9222285	9224285	60.068
chr06	4863105	4865106	42.4416	Sabra06G0060400	4863949-4874136:-			chr05	9724310	9726310	46.2784
chr06	6395254	6397254	47.4951	Sabra06G0078400	6391232-6396681:+			chr05	9890319	9892319	64.3495
chr06	6397254	6399254	50.1859					chr05	12486450	12488450	68.1412
chr06	6399254	6401254	63.0053	Sabra06G0078500	6400912-6405583:+			chr05	12488450	12490450	49.7847
chr06	6401254	6403254	47.3556	Sabra06G0078500	6400912-6405583:+			chr05	13920522	13922522	37.0719	Sabra05G0133200,Sabra05G0133300	13918485-13920968:+,13922218-13927567:-
chr06	6403254	6405255	39.7618	Sabra06G0078500	6400912-6405583:+			chr05	13922522	13924522	77.0188	Sabra05G0133300	13922218-13927567:-
chr06	6405255	6407255	70.4943	Sabra06G0078500	6400912-6405583:+			chr05	14688561	14690561	59.1077	Sabra05G0139700	14685100-14688894:+
chr06	6409255	6411255	78.7301	Sabra06G0078600	6410330-6410809:+			chr05	14690561	14692561	65.5079
chr06	6411255	6413255	87.1404	Sabra06G0078700,Sabra06G0078800	6411740-6412219:-,6412332-6415548:+			chr05	14692561	14694561	46.0972
chr06	6413255	6415256	71.9967	Sabra06G0078800	6412332-6415548:+			chr05	14694561	14696561	47.3819	Sabra05G0139800	14695453-14703121:+
chr06	8023411	8025411	69.8641					chr05	14696561	14698562	50.2903	Sabra05G0139800	14695453-14703121:+
chr06	8857492	8859492	70.2801					chr05	14700562	14702562	50.4534	Sabra05G0139800	14695453-14703121:+
chr06	9305535	9307535	63.1883					chr05	14702562	14704562	42.6135	Sabra05G0139800	14695453-14703121:+
chr06	9401544	9403545	42.3383					chr05	14710562	14712562	37.6998
chr06	9927595	9929595	39.1931					chr05	14716562	14718563	45.9717
chr06	9967599	9969599	46.8948					chr05	14718563	14720563	101.471
chr06	10329634	10331634	63.4067					chr05	14720563	14722563	108.006
chr06	10331634	10333635	130.422					chr05	14722563	14724563	32.0889
chr06	10333635	10335635	145.72					chr05	14724563	14726563	92.8136	Sabra05G0139900	14726305-14732032:+
chr06	10335635	10337635	88.0982					chr05	14728563	14730563	55.244	Sabra05G0139900	14726305-14732032:+
chr06	10337635	10339635	125.51					chr05	14730563	14732563	47.4079	Sabra05G0139900	14726305-14732032:+
chr06	10339635	10341635	197.039					chr05	15030578	15032578	49.1679
chr06	10341635	10343636	163.491					chr05	15032578	15034579	63.3773
chr06	10343636	10345636	124.72					chr05	15034579	15036579	32.1802	Sabra05G0142800	15035015-15041248:-
chr06	10345636	10347636	198.853					chr05	15044579	15046579	60.985
chr06	10347636	10349636	95.7862	Sabra06G0114700	10347764-10353196:+			chr05	15046579	15048579	42.8575
chr06	10349636	10351636	99.8164	Sabra06G0114700	10347764-10353196:+			chr05	15048579	15050579	48.3272
chr06	10351636	10353637	93.4097	Sabra06G0114700	10347764-10353196:+			chr05	15050579	15052579	34.3101
chr06	10353637	10355637	51.943					chr05	17186687	17188687	46.93
chr06	10355637	10357637	95.6031					chr05	17476702	17478702	89.146	Sabra05G0168200	17476233-17479045:-
chr06	10537654	10539655	76.2333					chr05	17478702	17480702	40.7765	Sabra05G0168200,Sabra05G0168300	17476233-17479045:-,17479718-17487571:-
chr06	10539655	10541655	46.9344					chr05	17480702	17482702	86.4388	Sabra05G0168300	17479718-17487571:-
chr06	13985988	13987988	40.472	Sabra06G0137100	13978601-13991769:-			chr05	17482702	17484702	55.1724	Sabra05G0168300	17479718-17487571:-
chr06	13987988	13989988	55.939	Sabra06G0137100	13978601-13991769:-			chr05	18456751	18458751	52.9928
chr06	13989988	13991988	72.2897	Sabra06G0137100	13978601-13991769:-			chr06	1196751	1198751	31.6893
chr06	13991988	13993989	52.162					chr06	1198751	1200751	32.8071
chr06	13993989	13995989	129.948					chr06	1200751	1202751	33.3174
chr06	13995989	13997989	156.684					chr06	1202751	1204751	32.991
chr06	13997989	13999989	106.892					chr06	1204751	1206752	31.432	Sabra06G0016300	1205305-1206832:-
chr06	13999989	14001989	43.9404					chr06	2226850	2228850	42.2723	Sabra06G0029400	2228646-2236023:+
chr06	14001989	14003990	41.2633	Sabra06G0137200	14003165-14004191:-			chr06	2232851	2234851	58.0913	Sabra06G0029400	2228646-2236023:+
chr06	14025992	14027992	113.154	Sabra06G0137600	14027171-14027908:-			chr06	2234851	2236851	49.1505	Sabra06G0029400,Sabra06G0029500	2228646-2236023:+,2236793-2237316:+
chr06	14027992	14029992	41.8946	Sabra06G0137700	14028432-14029737:-			chr06	2956921	2958921	38.6697
chr06	14196008	14198008	43.0511					chr06	2960921	2962921	38.6465
chr06	14198008	14200009	63.7842					chr06	2962921	2964922	45.6451	Sabra06G0037700	2964501-2968116:+
chr06	14202009	14204009	51.6373					chr06	4219043	4221043	35.2559	Sabra06G0052200	4212563-4219131:+
chr06	14232012	14234012	102.705					chr06	6395253	6397253	48.6812	Sabra06G0078400	6391232-6396681:+
chr06	14234012	14236012	184.263					chr06	6411255	6413255	52.5856	Sabra06G0078700,Sabra06G0078800	6411740-6412219:-,6412332-6415548:+
chr06	14236012	14238012	191.612					chr06	7253336	7255336	32.4078	Sabra06G0088900	7249997-7256956:+
chr06	14238012	14240012	189.941	Sabra06G0139100	14238106-14247095:+			chr06	7255336	7257337	54.7338	Sabra06G0088900,Sabra06G0089000	7249997-7256956:+,7256247-7259023:-
chr06	14240012	14242013	106.243	Sabra06G0139100	14238106-14247095:+			chr06	7871396	7873396	40.6514
chr06	14242013	14244013	94.7622	Sabra06G0139100	14238106-14247095:+			chr06	7917400	7919401	32.9368
chr06	14244013	14246013	93.8862	Sabra06G0139100	14238106-14247095:+			chr06	8023411	8025411	56.7315
chr06	14246013	14248013	101.687	Sabra06G0139100	14238106-14247095:+			chr06	8343442	8345442	48.4316
chr06	14248013	14250013	67.4395	Sabra06G0139200	14249510-14251633:-			chr06	8345442	8347442	38.3668
chr06	14252014	14254014	94.9711					chr06	9243529	9245529	31.3806	Sabra06G0106000	9245006-9248782:+
chr06	14254014	14256014	154.775					chr06	9305535	9307535	49.4472
chr06	14260014	14262015	87.258					chr06	9391543	9393543	39.6994
chr06	14262015	14264015	68.1302					chr06	9393543	9395543	38.8959
chr06	14268015	14270015	63.8565					chr06	10243625	10245626	42.8909
chr06	14270015	14272016	60.422	Sabra06G0139300	14271349-14275899:-			chr06	10245626	10247626	37.5659	Sabra06G0113800	10245646-10245990:+
chr06	15148100	15150100	41.352					chr06	10249626	10251626	36.48
chr06	15150100	15152101	93.6239					chr06	10251626	10253626	39.8924
chr06	15174103	15176103	47.4737					chr06	10327634	10329634	58.4366	Sabra06G0114600	10326035-10329607:-
chr06	15818165	15820165	103.374	Sabra06G0152500	15815497-15822308:-			chr06	10329634	10331634	107.529
chr06	15820165	15822166	66.2197	Sabra06G0152500	15815497-15822308:-			chr06	10331634	10333634	157.41
chr06	16056188	16058188	104.372	Sabra06G0155000	16055708-16056580:-			chr06	10333634	10335634	149.183
chr06	16058188	16060189	77.9855	Sabra06G0155100	16060160-16067344:-			chr06	10335634	10337634	78.7344
chr06	16332215	16334215	49.3202					chr06	10337634	10339635	137.951
chr06	16334215	16336215	39.2807					chr06	10339635	10341635	200.819
chr06	16654246	16656246	82.8013	Sabra06G0160400,Sabra06G0160500	16652605-16654751:-,16655394-16658809:-			chr06	10341635	10343635	146.339
chr06	16656246	16658246	93.4222	Sabra06G0160500	16655394-16658809:-			chr06	10343635	10345635	84.6526
chr06	17076287	17078287	43.4255	Sabra06G0166400	17072839-17077740:+			chr06	10345635	10347635	186.885
chr06	17078287	17080287	46.5217					chr06	10347635	10349636	52.6623	Sabra06G0114700	10347764-10353196:+
chr06	18214397	18216397	56.2473	Sabra06G0180100	18212294-18215948:-			chr06	10351636	10353636	41.7622	Sabra06G0114700	10347764-10353196:+
chr06	18216397	18218397	62.3982	Sabra06G0180200	18218041-18220115:-			chr06	10353636	10355636	51.9497
chr06	18218397	18220398	80.9602	Sabra06G0180200	18218041-18220115:-			chr06	10355636	10357636	127.799
chr06	18220398	18222398	71.4275					chr06	10357636	10359637	83.4926	Sabra06G0114800	10358994-10362582:+
chr06	18222398	18224398	56.9507	Sabra06G0180300	18222500-18225320:-			chr06	10359637	10361637	68.2296	Sabra06G0114800	10358994-10362582:+
chr06	18486423	18488423	40.0821	Sabra06G0183500	18484456-18491431:-			chr06	10361637	10363637	35.414	Sabra06G0114800	10358994-10362582:+
chr06	18852459	18854459	71.0323					chr06	10399640	10401641	58.0247	Sabra06G0115200	10397876-10409682:-
chr06	18854459	18856459	57.8415					chr06	10401641	10403641	80.5342	Sabra06G0115200	10397876-10409682:-
chr06	19886559	19888559	136.194	Sabra06G0199100	19884077-19894627:-			chr06	10403641	10405641	31.6232	Sabra06G0115200	10397876-10409682:-
chr06	19888559	19890559	223.129	Sabra06G0199100	19884077-19894627:-			chr06	10405641	10407641	36.5837	Sabra06G0115200	10397876-10409682:-
chr06	19890559	19892559	190.89	Sabra06G0199100	19884077-19894627:-			chr06	10407641	10409641	43.8214	Sabra06G0115200	10397876-10409682:-
chr06	19892559	19894559	206.077	Sabra06G0199100	19884077-19894627:-			chr06	10535654	10537654	68.5305
chr06	19894559	19896560	245.416	Sabra06G0199100,Sabra06G0199200	19884077-19894627:-,19896086-19898062:-			chr06	10537654	10539654	115.626
chr06	19896560	19898560	165.037	Sabra06G0199200	19896086-19898062:-			chr06	10539654	10541654	85.9746
chr06	19898560	19900560	59.8455					chr06	10541654	10543654	31.6088	Sabra06G0116200	10542744-10547299:-
chr06	19900560	19902560	137.158					chr06	10737673	10739673	39.9624
chr06	19902560	19904560	87.3651					chr06	10739673	10741674	82.3055	Sabra06G0117900	10740738-10744214:+
chr06	19904560	19906561	89.4462					chr06	13991988	13993988	47.433
chr06	20428611	20430611	40.5041	Sabra06G0206100	20427687-20429726:+			chr06	13993988	13995988	79.7236
chr06	20430611	20432612	58.7248					chr06	13995988	13997988	112.352
chr06	20670635	20672635	157.133	Sabra06G0209500	20670581-20675173:+			chr06	13997988	13999989	59.564
chr06	20672635	20674635	205.954	Sabra06G0209500	20670581-20675173:+			chr06	14001989	14003989	34.4351	Sabra06G0137200	14003165-14004191:-
chr06	20674635	20676635	68.9075	Sabra06G0209500,Sabra06G0209600	20670581-20675173:+,20676130-20679122:-			chr06	14059994	14061995	54.1472
chr06	20714639	20716639	40.5851					chr06	14061995	14063995	37.9589
chr06	20716639	20718639	62.3391					chr06	14063995	14065995	35.6236	Sabra06G0138000	14064850-14076690:-
chr06	20718639	20720639	41.8806					chr06	14212009	14214009	69.7165	Sabra06G0139000	14213219-14218868:+
chr06	21082674	21084675	66.74					chr06	14214009	14216009	72.3443	Sabra06G0139000	14213219-14218868:+
chr06	21084675	21086675	76.3643					chr06	14216009	14218010	65.8051	Sabra06G0139000	14213219-14218868:+
chr06	21086675	21088675	47.5135					chr06	14218010	14220010	39.1268	Sabra06G0139000	14213219-14218868:+
chr06	21088675	21090675	41.1855					chr06	14226010	14228011	38.6748
chr07	1510988	1512989	75.1204	Sabra07G0018800,Sabra07G0018900	1509289-1511415:-,1512059-1518464:-			chr06	14228011	14230011	53.7681
chr07	1512989	1514989	63.4623	Sabra07G0018900	1512059-1518464:-			chr06	14230011	14232011	88.1213
chr07	1514989	1516990	46.2261	Sabra07G0018900	1512059-1518464:-			chr06	14232011	14234011	233.306
chr07	1518990	1520991	60.6284					chr06	14234011	14236011	326.551
chr07	1791050	1793050	59.5386	Sabra07G0022900	1789225-1793632:-			chr06	14236011	14238012	336.285
chr07	2067111	2069111	46.4469	Sabra07G0025300	2065577-2069579:-			chr06	14238012	14240012	313.264	Sabra06G0139100	14238106-14247095:+
chr07	2277157	2279157	75.7461					chr06	14240012	14242012	254.948	Sabra06G0139100	14238106-14247095:+
chr07	2279157	2281158	109.335					chr06	14242012	14244012	215.989	Sabra06G0139100	14238106-14247095:+
chr07	2281158	2283158	111.014					chr06	14244012	14246012	250.065	Sabra06G0139100	14238106-14247095:+
chr07	2283158	2285159	97.4611					chr06	14246012	14248013	273.799	Sabra06G0139100	14238106-14247095:+
chr07	2285159	2287159	64.5918					chr06	14248013	14250013	261.272	Sabra06G0139200	14249510-14251633:-
chr07	2359175	2361175	48.6033	Sabra07G0028200	2357431-2361500:-			chr06	14250013	14252013	269.278	Sabra06G0139200	14249510-14251633:-
chr07	2563220	2565220	49.073					chr06	14252013	14254013	302.493
chr07	2565220	2567221	104.833					chr06	14254013	14256013	333.372
chr07	2567221	2569221	94.2361					chr06	14256013	14258014	208.286
chr07	2569221	2571222	78.6319	Sabra07G0030200	2569229-2577620:+			chr06	14260014	14262014	174.432
chr07	2571222	2573222	49.3843	Sabra07G0030200	2569229-2577620:+			chr06	14262014	14264014	94.0705
chr07	2631235	2633235	57.1577	Sabra07G0030700	2627226-2631693:-			chr06	14266014	14268014	41.199
chr07	3059329	3061329	48.4768					chr06	14268014	14270015	98.0729
chr07	3061329	3063330	46.5912	Sabra07G0035100	3062566-3065502:+			chr06	14270015	14272015	126.646	Sabra06G0139300	14271349-14275899:-
chr07	3063330	3065330	51.3588	Sabra07G0035100	3062566-3065502:+			chr06	14272015	14274015	91.9982	Sabra06G0139300	14271349-14275899:-
chr07	4619672	4621672	42.1266					chr06	14274015	14276015	137.248	Sabra06G0139300	14271349-14275899:-
chr07	4673684	4675684	60.3943					chr06	14276015	14278015	79.9182
chr07	4683686	4685686	47.5406					chr06	14422029	14424030	37.2831	Sabra06G0140900	14419180-14424727:-
chr07	7226245	7228245	106.261					chr06	14424030	14426030	49.7294	Sabra06G0140900	14419180-14424727:-
chr07	7228245	7230246	97.3315	Sabra07G0059700	7228721-7237926:+			chr06	14432030	14434031	81.7999
chr07	7230246	7232246	59.1743	Sabra07G0059700	7228721-7237926:+			chr06	14434031	14436031	79.1021
chr07	7240248	7242248	103.759					chr06	14780064	14782064	45.5177	Sabra06G0144200	14781780-14782977:+
chr07	7248250	7250250	41.069	Sabra07G0059800	7249642-7254230:+			chr06	14782064	14784064	52.2133	Sabra06G0144200	14781780-14782977:+
chr07	7398283	7400283	68.2355					chr06	14786065	14788065	43.4948
chr07	7400283	7402283	74.1247					chr06	14790065	14792065	44.4385
chr07	7406284	7408285	95.82					chr06	15150100	15152100	96.2079
chr07	7408285	7410285	69.6435					chr06	15818164	15820165	53.7235	Sabra06G0152500	15815497-15822308:-
chr07	7520309	7522310	62.9269					chr06	16842263	16844264	34.0782
chr07	7522310	7524310	64.8303					chr06	18122387	18124387	47.9492
chr07	7524310	7526311	39.6452					chr06	18148390	18150390	44.1616
chr07	8394501	8396502	41.9561	Sabra07G0068700	8390478-8404711:-			chr06	18216396	18218396	40.2915	Sabra06G0180200	18218041-18220115:-
chr07	8396502	8398502	249.047	Sabra07G0068700	8390478-8404711:-			chr06	18218396	18220397	83.4321	Sabra06G0180200	18218041-18220115:-
chr07	8398502	8400503	123.494	Sabra07G0068700	8390478-8404711:-			chr06	18220397	18222397	58.5905
chr07	8402503	8404504	251.337	Sabra07G0068700	8390478-8404711:-			chr06	18222397	18224397	46.3536	Sabra06G0180300	18222500-18225320:-
chr07	8404504	8406504	73.4457	Sabra07G0068700	8390478-8404711:-			chr06	18474421	18476421	35.0472	Sabra06G0183200,Sabra06G0183300	18472412-18476240:+,18476280-18477318:-
chr07	8406504	8408505	193.419					chr06	18476421	18478422	56.6986	Sabra06G0183300	18476280-18477318:-
chr07	8408505	8410505	315.533					chr06	18480422	18482422	97.9777	Sabra06G0183400	18481293-18484156:+
chr07	8410505	8412505	307.109					chr06	18482422	18484422	81.5356	Sabra06G0183400	18481293-18484156:+
chr07	8412505	8414506	256.063					chr06	18484422	18486422	73.802	Sabra06G0183500	18484456-18491431:-
chr07	8414506	8416506	158.632					chr06	18486422	18488423	87.328	Sabra06G0183500	18484456-18491431:-
chr07	8416506	8418507	43.8498	Sabra07G0068800	8417630-8422930:+			chr06	18542428	18544428	32.3507
chr07	8464517	8466517	49.9999	Sabra07G0069100	8458686-8470875:+			chr06	18544428	18546428	31.5918
chr07	8504526	8506526	54.6449					chr06	18790452	18792452	43.6467
chr07	8658560	8660560	40.3865					chr06	18792452	18794452	45.0049
chr07	8660560	8662560	44.6109					chr06	18794452	18796452	60.14
chr07	8746579	8748579	69.8298					chr06	18852458	18854458	56.8565
chr07	8748579	8750580	48.5047					chr06	18854458	18856458	44.6281
chr07	9080652	9082653	61.7844					chr06	19536524	19538524	43.4299	Sabra06G0195100	19534963-19537578:-
chr07	10408944	10410945	48.852	Sabra07G0085700	10407219-10412194:+			chr06	19538524	19540524	87.6458
chr07	10737016	10739017	57.4428	Sabra07G0089500,Sabra07G0089600	10729793-10738101:+,10738294-10739421:-			chr06	19542524	19544525	54.0275	Sabra06G0195200	19540879-19544324:-
chr07	10901052	10903053	48.2643					chr06	19546525	19548525	44.8606
chr07	10903053	10905053	46.0186					chr06	20174586	20176586	34.6251
chr07	11847260	11849261	99.0978	Sabra07G0103200	11844512-11848293:+			chr06	20430610	20432611	76.1674
chr07	12235346	12237346	43.4761					chr06	20670634	20672634	138.433	Sabra06G0209500	20670581-20675173:+
chr07	12269353	12271354	41.1177	Sabra07G0108400	12265455-12270946:+			chr06	20672634	20674634	184.37	Sabra06G0209500	20670581-20675173:+
chr07	12271354	12273354	39.7728	Sabra07G0108500	12271736-12274583:+			chr06	20674634	20676634	160.974	Sabra06G0209500,Sabra06G0209600	20670581-20675173:+,20676130-20679122:-
chr07	13041523	13043523	43.3503					chr06	20676634	20678634	37.2103	Sabra06G0209600	20676130-20679122:-
chr07	13043523	13045524	43.8324					chr06	20680635	20682635	96.8562
chr07	13045524	13047524	40.0525					chr06	20816648	20818648	34.3653	Sabra06G0211000	20816409-20817827:-
chr07	13065528	13067529	44.397					chr06	20818648	20820648	33.1131	Sabra06G0211100	20819552-20821619:+
chr07	13359593	13361593	47.1619	Sabra07G0120700	13357844-13363335:+			chr06	20862652	20864652	50.8121	Sabra06G0211800	20860412-20865415:+
chr07	13361593	13363594	55.3367	Sabra07G0120700	13357844-13363335:+			chr06	21082673	21084674	48.1935
chr07	13363594	13365594	52.1396	Sabra07G0120800	13364125-13366973:+			chr06	21084674	21086674	53.8085
chr07	13373596	13375596	43.5392	Sabra07G0120900	13371530-13376402:-			chr07	1464968	1466968	41.1378
chr07	13375596	13377597	55.9716	Sabra07G0120900,Sabra07G0121000	13371530-13376402:-,13377030-13381150:+			chr07	1466968	1468968	52.2167
chr07	13377597	13379597	59.2415	Sabra07G0121000	13377030-13381150:+			chr07	1510977	1512978	45.1827	Sabra07G0018800,Sabra07G0018900	1509289-1511415:-,1512059-1518464:-
chr07	13379597	13381598	66.8393	Sabra07G0121000,Sabra07G0121100	13377030-13381150:+,13381533-13383293:-			chr07	2277138	2279138	69.3524
chr07	13381598	13383598	70.0024	Sabra07G0121100	13381533-13383293:-			chr07	2279138	2281139	101.774
chr07	13383598	13385599	71.9435					chr07	2281139	2283139	84.9155
chr07	13385599	13387599	73.049					chr07	2283139	2285140	83.4793
chr08	2246283	2248283	56.58					chr07	2285140	2287140	36.8029
chr08	2758329	2760330	39.4045	Sabra08G0037700	2755952-2762214:-			chr07	2293141	2295142	32.8174
chr08	5188550	5190550	43.6104	Sabra08G0069200,Sabra08G0069300	5185556-5189797:+,5189943-5192155:-			chr07	2359155	2361156	32.5406	Sabra07G0028200	2357431-2361500:-
chr08	6602678	6604678	52.1371	Sabra08G0087600	6604543-6607750:+			chr07	2563198	2565198	67.149
chr08	7292741	7294741	83.8364	Sabra08G0094500	7292501-7296984:+			chr07	2565198	2567199	63.9404
chr08	7294741	7296741	59.3954	Sabra08G0094500	7292501-7296984:+			chr07	2955280	2957280	37.6158
chr08	7936799	7938800	41.8619	Sabra08G0102200	7937912-7939403:+			chr07	3261344	3263345	53.1664
chr08	7938800	7940800	50.1454	Sabra08G0102200	7937912-7939403:+			chr07	3317356	3319356	50.1478
chr08	7940800	7942800	52.0194	Sabra08G0102300	7941596-7945017:+			chr07	3319356	3321357	53.7658
chr08	7946800	7948800	42.1974	Sabra08G0102400	7946954-7954634:-			chr07	3321357	3323357	38.2246
chr08	10953073	10955073	46.5227					chr07	3335360	3337360	51.1019
chr08	11385112	11387112	43.5873					chr07	3351363	3353364	35.3381
chr08	11391113	11393113	39.1939					chr07	3353364	3355364	38.7572
chr08	11655137	11657137	76.3168					chr07	3355364	3357364	31.2723
chr08	11659137	11661137	90.4938					chr07	3435381	3437381	36.5084
chr08	11661137	11663138	71.2044					chr07	3647425	3649426	36.8976
chr08	11663138	11665138	148.564					chr07	3929484	3931485	53.6699
chr08	11665138	11667138	158.917					chr07	4395582	4397582	31.1622
chr08	11667138	11669138	91.5414					chr07	4397582	4399583	32.3613
chr08	11669138	11671138	49.9758					chr07	4559616	4561617	56.1307	Sabra07G0044700	4560901-4566940:-
chr08	11671138	11673138	112.389	Sabra08G0140300	11671694-11684857:+			chr07	4561617	4563617	43.224	Sabra07G0044700	4560901-4566940:-
chr08	11683139	11685140	47.2444	Sabra08G0140300	11671694-11684857:+			chr07	4565618	4567618	38.6451	Sabra07G0044700	4560901-4566940:-
chr08	13893340	13895340	42.2147					chr07	4567618	4569618	40.3382
chr08	13897340	13899340	74.4369					chr07	4673640	4675641	89.9099
chr08	13899340	13901341	63.7028					chr07	4675641	4677641	68.479	Sabra07G0045400	4676104-4682756:-
chr08	13905341	13907341	42.5472					chr07	4677641	4679642	54.6138	Sabra07G0045400	4676104-4682756:-
chr08	14533398	14535398	41.5751					chr07	4679642	4681642	74.6699	Sabra07G0045400	4676104-4682756:-
chr08	14619406	14621406	64.9775					chr07	4681642	4683642	46.3916	Sabra07G0045400	4676104-4682756:-
chr09	903753	905753	58.2409					chr07	4683642	4685643	93.2662
chr09	905753	907753	53.3889					chr07	4689644	4691644	35.908
chr09	907753	909754	109.917					chr07	4691644	4693644	52.6633
chr09	909754	911754	124.4					chr07	5505815	5507815	35.7202
chr09	911754	913755	119.874					chr07	5513816	5515817	39.3038
chr09	913755	915755	96.8974	Sabra09G0007200	914088-918258:+			chr07	5515817	5517817	31.9783
chr09	917755	919756	42.8948	Sabra09G0007200	914088-918258:+			chr07	5517817	5519818	34.5913
chr09	921756	923756	80.0014					chr07	7522237	7524238	36.1282
chr09	923756	925757	109.632	Sabra09G0007300	924766-934583:-			chr07	7882313	7884313	42.4244
chr09	925757	927757	60.9135	Sabra09G0007300	924766-934583:-			chr07	7896316	7898316	45.2073
chr09	953762	955762	50.8208					chr07	8280396	8282397	53.9105
chr09	955762	957762	40.3705					chr07	8282397	8284397	67.4736
chr09	971765	973765	48.2391					chr07	8284397	8286398	65.784
chr09	975766	977766	51.1883					chr07	8286398	8288398	46.7007
chr09	977766	979766	72.1032					chr07	8344410	8346410	31.8341
chr09	979766	981767	89.2852					chr07	8396421	8398421	32.6358	Sabra07G0068700	8390478-8404711:-
chr09	981767	983767	93.4197					chr07	8486440	8488440	56.0237
chr09	983767	985768	76.9567					chr07	8490440	8492441	45.4608
chr09	985768	987768	77.753					chr07	8504443	8506444	61.2328
chr09	991769	993769	47.6036	Sabra09G0007600	991308-999729:-			chr07	8656475	8658476	41.4213
chr09	1001770	1003771	49.9191					chr07	8658476	8660476	32.5425
chr09	3036139	3038139	64.9318					chr07	8660476	8662477	45.43
chr09	3038139	3040139	60.4849	Sabra09G0021800	3039777-3043496:+			chr07	8788503	8790503	38.3912
chr09	3670254	3672254	50.4449					chr07	8844515	8846515	37.0831	Sabra07G0071800	8843675-8845688:-
chr09	3744267	3746267	49.5365	Sabra09G0028500	3743615-3750563:+			chr07	9140577	9142577	33.0138
chr09	3746267	3748268	42.8373	Sabra09G0028500	3743615-3750563:+			chr07	10396840	10398841	31.7028
chr09	6558777	6560777	52.9774					chr07	10642892	10644892	34.1524	Sabra07G0088500	10643155-10646723:+
chr09	6560777	6562777	73.7951					chr07	10900946	10902946	46.5653
chr09	6562777	6564778	76.1727					chr07	11519075	11521076	42.313
chr09	7128880	7130880	46.9528					chr07	11741122	11743122	32.5002
chr09	7130880	7132880	46.4292					chr07	11749124	11751124	44.7182
chr09	7132880	7134881	43.2429					chr07	11751124	11753124	52.6715
chr09	7134881	7136881	44.4901					chr07	11753124	11755125	49.3118
chr09	7136881	7138882	44.2807	Sabra09G0067900	7137438-7146138:-			chr07	11755125	11757125	36.7158
chr09	7138882	7140882	43.5238	Sabra09G0067900	7137438-7146138:-			chr07	11847144	11849145	63.6788	Sabra07G0103200	11844512-11848293:+
chr09	7140882	7142882	40.6578	Sabra09G0067900	7137438-7146138:-			chr07	11875150	11877150	43.3082
chr09	7152884	7154884	39.8733					chr07	12187215	12189216	36.5545
chr09	7154884	7156885	41.3587					chr07	12191216	12193217	36.1261
chr09	7156885	7158885	38.9937					chr07	12193217	12195217	32.7147	Sabra07G0107500	12195210-12198634:-
chr09	8073051	8075051	44.9794					chr07	12237226	12239226	43.871
chr09	8275087	8277088	43.2694	Sabra09G0083100,Sabra09G0083200	8274590-8276202:+,8276681-8277562:-			chr07	12239226	12241227	31.2393
chr09	8545136	8547137	58.4901	Sabra09G0087500	8545710-8549416:-			chr07	12241227	12243227	48.5578	Sabra07G0108100	12241437-12242021:-
chr09	8759175	8761175	69.1159	Sabra09G0090700	8757648-8762952:-			chr07	12243227	12245228	51.4907
chr09	8761175	8763176	71.7061	Sabra09G0090700	8757648-8762952:-			chr07	12247228	12249228	32.2237
chr09	8763176	8765176	43.2832	Sabra09G0090800	8763623-8766646:-			chr07	12249228	12251229	35.9737
chr09	11029586	11031586	71.6712	Sabra09G0122000	11027702-11032128:+			chr07	12265232	12267232	45.5886	Sabra07G0108400	12265455-12270946:+
chr09	11031586	11033587	78.2407	Sabra09G0122000,Sabra09G0122100	11027702-11032128:+,11032175-11033839:+			chr07	12267232	12269233	63.6514	Sabra07G0108400	12265455-12270946:+
chr10	271983	273983	65.5666	Sabra10G0003600	273550-275623:+			chr07	12269233	12271233	63.3709	Sabra07G0108400	12265455-12270946:+
chr10	433994	435994	46.2534	Sabra10G0006100	433909-436447:-			chr07	12271233	12273234	62.4627	Sabra07G0108500	12271736-12274583:+
chr10	4150247	4152247	46.2123					chr07	12273234	12275234	56.9304	Sabra07G0108500	12271736-12274583:+
chr10	4806292	4808292	60.9948	Sabra10G0053900	4806628-4807896:+			chr07	12277234	12279235	58.1248
chr10	4808292	4810292	44.1419					chr07	12279235	12281235	59.4594	Sabra07G0108600	12280182-12284008:-
chr10	7350465	7352465	43.7332					chr07	12281235	12283236	48.8224	Sabra07G0108600	12280182-12284008:-
chr10	7352465	7354465	79.7926					chr07	12283236	12285236	37.4481	Sabra07G0108600,Sabra07G0108700	12280182-12284008:-,12284636-12288765:+
chr10	7354465	7356466	63.5168					chr07	12707325	12709325	36.2429
chr10	7356466	7358466	51.6948					chr07	13295448	13297448	34.0021
chr10	7358466	7360466	68.635	Sabra10G0073400	7358549-7363576:+			chr07	13337457	13339457	60.424	Sabra07G0120400	13335859-13340131:-
chr10	7360466	7362466	105.622	Sabra10G0073400	7358549-7363576:+			chr07	13351460	13353460	44.4162
chr10	7362466	7364466	39.7035	Sabra10G0073400	7358549-7363576:+			chr07	13353460	13355460	34.7648
chr10	7926504	7928505	70.7477					chr07	13355460	13357461	50.0844
chr10	7928505	7930505	66.7378					chr07	13357461	13359461	40.8545	Sabra07G0120700	13357844-13363335:+
chr10	7930505	7932505	80.0264					chr07	13359461	13361462	96.1307	Sabra07G0120700	13357844-13363335:+
chr10	7932505	7934505	106.724					chr07	13361462	13363462	111.281	Sabra07G0120700	13357844-13363335:+
chr10	8416538	8418538	43.9425					chr07	13363462	13365462	114.803	Sabra07G0120800	13364125-13366973:+
chr10	8418538	8420538	41.6631					chr07	13365462	13367463	102.946	Sabra07G0120800	13364125-13366973:+
chr10	9136587	9138587	39.4771					chr07	13367463	13369463	100.038
chr10	10974712	10976712	90.5036					chr07	13369463	13371464	83.2055
chr10	10976712	10978712	40.486	Sabra10G0106500	10977211-10980653:+			chr07	13371464	13373464	79.3516	Sabra07G0120900	13371530-13376402:-
chr10	10978712	10980712	110.136	Sabra10G0106500	10977211-10980653:+			chr07	13373464	13375465	112.615	Sabra07G0120900	13371530-13376402:-
chr10	10980712	10982713	122.47					chr07	13375465	13377465	121.286	Sabra07G0120900,Sabra07G0121000	13371530-13376402:-,13377030-13381150:+
chr10	10982713	10984713	155.041	Sabra10G0106600	10983795-10984784:+			chr08	234064	236064	45.3876
chr10	10984713	10986713	135.432	Sabra10G0106600,Sabra10G0106700	10983795-10984784:+,10984926-10987716:+			chr08	746112	748112	34.8345
chr10	10986713	10988713	81.0273	Sabra10G0106700	10984926-10987716:+			chr08	868124	870124	81.4748	Sabra08G0014400	865447-875510:+
chr10	10992713	10994713	51.0592					chr08	870124	872124	123.963	Sabra08G0014400	865447-875510:+
chr10	10994713	10996713	60.398					chr08	872124	874124	113.003	Sabra08G0014400	865447-875510:+
chr10	10996713	10998714	56.8734					chr08	874124	876125	190.702	Sabra08G0014400,Sabra08G0014500	865447-875510:+,875615-878059:-
chr10	10998714	11000714	47.4435					chr08	876125	878125	199.515	Sabra08G0014500	875615-878059:-
chr10	11006714	11008714	47.5739					chr08	878125	880125	195.905
chr10	11278733	11280733	57.2295	Sabra10G0110000	11276055-11284310:+			chr08	880125	882125	347.335
chr10	11280733	11282733	77.4921	Sabra10G0110000	11276055-11284310:+			chr08	882125	884125	391.015	Sabra08G0014600	883705-888777:-
chr10	12994850	12996850	41.7134					chr08	884125	886125	263.285	Sabra08G0014600	883705-888777:-
chr10	13284869	13286869	50.7272					chr08	886125	888126	308.91	Sabra08G0014600	883705-888777:-
chr10	13742900	13744901	41.7843	Sabra10G0142100	13738474-13746811:+			chr08	888126	890126	259.437	Sabra08G0014600	883705-888777:-
chr10	13746901	13748901	42.1581	Sabra10G0142200	13748298-13751319:+			chr08	890126	892126	103.672	Sabra08G0014700	891070-895426:+
chr10	16437084	16439084	63.9778					chr08	926129	928129	31.5189
chr10	16439084	16441084	50.744	Sabra10G0176400	16440544-16440990:+			chr08	1318166	1320166	68.1342
chr10	16447085	16449085	42.794					chr08	5600569	5602570	34.5571	Sabra08G0075300,Sabra08G0075400	5598382-5600675:-,5601422-5603370:-
chr10	16449085	16451085	79.0234	Sabra10G0176700	16449617-16451046:-			chr08	5602570	5604570	31.8859	Sabra08G0075400,Sabra08G0075500	5601422-5603370:-,5604039-5605775:-
chr10	16451085	16453085	91.7474					chr08	6602664	6604664	46.5018	Sabra08G0087600	6604543-6607750:+
chr10	16453085	16455085	101.472					chr08	9404928	9406928	44.5432
chr10	16455085	16457085	70.4023					chr08	9734959	9736959	38.7694	Sabra08G0121500	9733265-9736862:-
chr10	16457085	16459085	68.6674					chr08	10569037	10571037	39.2258	Sabra08G0129700,Sabra08G0129800	10562313-10569201:-,10570124-10572615:-
chr10	16459085	16461086	40.291					chr08	11385114	11387114	99.4118
chr11	1054150	1056150	40.0204					chr08	11387114	11389115	39.6856
chr11	1582224	1584224	45.2828	Sabra11G0015500	1576667-1584086:+			chr08	11389115	11391115	81.0449
chr11	2132301	2134301	39.3534					chr08	11391115	11393115	80.8
chr11	2162305	2164305	43.7206					chr08	11393115	11395115	67.2932
chr11	2164305	2166306	47.352					chr08	11395115	11397115	44.1277
chr11	2166306	2168306	43.9584					chr08	11977170	11979170	38.2816
chr11	2168306	2170306	63.2185					chr08	11979170	11981170	60.787
chr11	2170306	2172307	69.0584					chr08	11981170	11983170	59.7661
chr11	2172307	2174307	70.4669					chr08	14395398	14397398	75.6985
chr11	2174307	2176307	68.4316					chr08	14397398	14399398	78.4934
chr11	2176307	2178307	62.3206					chr08	14399398	14401398	37.002	Sabra08G0160800	14399791-14404608:+
chr11	2178307	2180308	43.4899					chr08	14531410	14533411	40.004
chr11	2180308	2182308	47.6357					chr08	14533411	14535411	46.7303
chr11	2182308	2184308	41.553					chr08	14619419	14621419	53.128
chr11	2222314	2224314	64.7346	Sabra11G0019800	2220317-2222598:+			chr08	14639421	14641421	55.1049	Sabra08G0163800,Sabra08G0163900	14638614-14639795:+,14639958-14643908:+
chr11	2224314	2226314	82.6892					chr08	14641421	14643421	39.6612	Sabra08G0163900	14639958-14643908:+
chr11	2226314	2228314	92.7792					chr09	251646	253647	31.1992
chr11	2228314	2230315	98.7637					chr09	253647	255647	52.0439
chr11	2230315	2232315	101.848					chr09	903764	905764	33.5371
chr11	2232315	2234315	102.566					chr09	905764	907765	54.3533
chr11	2234315	2236316	101.168					chr09	907765	909765	89.2163
chr11	2236316	2238316	97.7336					chr09	909765	911765	95.6148
chr11	2238316	2240316	92.2081					chr09	911765	913766	90.7867
chr11	2240316	2242316	84.3256					chr09	913766	915766	70.2842	Sabra09G0007200	914088-918258:+
chr11	2242316	2244317	73.1097					chr09	915766	917766	32.2624	Sabra09G0007200	914088-918258:+
chr11	2244317	2246317	45.5015					chr09	921767	923767	59.3596
chr11	2334329	2336330	44.5509					chr09	923767	925768	97.5619	Sabra09G0007300	924766-934583:-
chr11	2336330	2338330	48.3054					chr09	925768	927768	58.2591	Sabra09G0007300	924766-934583:-
chr11	2338330	2340330	64.409					chr09	979777	981778	37.5164
chr11	2340330	2342330	71.0402					chr09	981778	983778	38.1627
chr11	2342330	2344331	60.3839					chr09	3036148	3038148	34.8846
chr11	2344331	2346331	73.8144					chr09	3038148	3040148	80.2542	Sabra09G0021800	3039777-3043496:+
chr11	2346331	2348331	78.4202					chr09	3048150	3050150	30.9403
chr11	2348331	2350332	77.2085					chr09	3314198	3316198	32.2596
chr11	2350332	2352332	72.3551					chr09	3474227	3476227	32.9012
chr11	2352332	2354332	64.215					chr09	6558782	6560782	37.5148
chr11	2354332	2356332	52.5591					chr09	6560782	6562783	62.8772
chr11	2394338	2396338	75.1013					chr09	6562783	6564783	53.8987
chr11	2396338	2398338	56.2069					chr09	7128884	7130885	31.9989
chr11	2398338	2400339	79.0956	Sabra11G0020400	2399806-2402600:-			chr09	7130885	7132885	37.4426
chr11	2400339	2402339	73.4785	Sabra11G0020400	2399806-2402600:-			chr09	7132885	7134886	37.7115
chr11	2402339	2404339	81.9562	Sabra11G0020400	2399806-2402600:-			chr09	7134886	7136886	38.4901
chr11	2404339	2406339	76.1954	Sabra11G0020500	2404716-2409384:-			chr09	7136886	7138886	36.625	Sabra09G0067900	7137438-7146138:-
chr11	2406339	2408340	67.6961	Sabra11G0020500	2404716-2409384:-			chr09	7138886	7140887	32.5549	Sabra09G0067900	7137438-7146138:-
chr11	2410340	2412340	65.2655					chr09	7352925	7354925	64.5127	Sabra09G0070300	7353389-7357609:-
chr11	2412340	2414341	74.1151					chr09	7576965	7578965	52.0982	Sabra09G0073500	7576244-7580509:+
chr11	2414341	2416341	57.1351					chr09	7897023	7899023	38.6035
chr11	2416341	2418341	58.9338					chr09	8607151	8609151	45.4609	Sabra09G0088600	8605790-8610110:-
chr11	3686519	3688519	40.0701	Sabra11G0029600	3671218-3697817:-			chr09	8609151	8611151	39.873	Sabra09G0088600	8605790-8610110:-
chr11	5212733	5214733	59.2736					chr09	8759178	8761178	37.8246	Sabra09G0090700	8757648-8762952:-
chr11	5214733	5216733	59.2367	Sabra11G0045000	5215613-5216224:-			chr09	8949212	8951212	60.2205	Sabra09G0093300	8947984-8955116:+
chr11	5218734	5220734	79.4556					chr09	8951212	8953213	42.3879	Sabra09G0093300	8947984-8955116:+
chr11	5220734	5222734	119.423					chr09	8953213	8955213	35.1138	Sabra09G0093300	8947984-8955116:+
chr11	5222734	5224735	138.634					chr09	9395292	9397293	67.0722
chr11	5224735	5226735	149.746					chr09	9397293	9399293	50.7863
chr11	5226735	5228735	146.889					chr09	9451302	9453303	42.5522	Sabra09G0099800	9452282-9452776:+
chr11	5228735	5230735	135.181	Sabra11G0045200	5230635-5233469:+			chr09	9453303	9455303	49.6996
chr11	5230735	5232736	151.097	Sabra11G0045200	5230635-5233469:+			chr09	9457304	9459304	36.764
chr11	5232736	5234736	118.806	Sabra11G0045200	5230635-5233469:+			chr09	10647518	10649518	56.7135
chr11	5236736	5238737	153.059					chr09	10939570	10941571	32.6704
chr11	5238737	5240737	75.6075	Sabra11G0045300	5239182-5245901:+			chr09	11031587	11033587	92.3558	Sabra09G0122000,Sabra09G0122100	11027702-11032128:+,11032175-11033839:+
chr11	5240737	5242737	98.5684	Sabra11G0045300	5239182-5245901:+			chr10	1836090	1838090	55.4362
chr11	5242737	5244737	90.7277	Sabra11G0045300	5239182-5245901:+			chr10	1838090	1840090	37.2563
chr11	5244737	5246738	84.2532	Sabra11G0045300	5239182-5245901:+			chr10	2668146	2670146	33.9719	Sabra10G0031800	2669134-2670926:+
chr11	5248738	5250738	70.3265					chr10	3400196	3402196	31.5982
chr11	7721085	7723085	68.1432	Sabra11G0065000	7720216-7721130:+			chr10	3402196	3404196	37.8668
chr11	7725085	7727085	114.123					chr10	3468201	3470201	67.5107	Sabra10G0039900	3464423-3477285:+
chr11	7727085	7729086	45.9915	Sabra11G0065100	7728187-7728717:-			chr10	3470201	3472201	72.7031	Sabra10G0039900	3464423-3477285:+
chr11	7767091	7769091	41.1552					chr10	3472201	3474201	65.4509	Sabra10G0039900	3464423-3477285:+
chr11	7769091	7771092	51.3095					chr10	4518272	4520272	46.1525
chr11	7771092	7773092	52.6027					chr10	4520272	4522273	52.0877
chr11	9549341	9551341	38.9985					chr10	5374331	5376331	42.7113
chr11	9551341	9553341	47.9142					chr10	5376331	5378331	45.2392
chr11	9561343	9563343	41.9361					chr10	5378331	5380331	41.8813
chr11	9563343	9565343	60.0701					chr10	5380331	5382331	35.9939
chr11	9565343	9567343	64.5458					chr10	5382331	5384331	36.541
chr11	9569344	9571344	52.4695					chr10	5384331	5386331	34.6534
chr11	9571344	9573344	57.1552					chr10	5412333	5414333	37.1742
chr11	9579345	9581345	45.5951					chr10	6994441	6996441	31.4304
chr11	9581345	9583346	62.5854					chr10	7306462	7308462	32.0692
chr11	10231437	10233437	43.5851					chr10	7340464	7342465	33.0143
chr11	10233437	10235437	43.0162					chr10	7352465	7354465	58.0781
chr11	10505475	10507475	58.5089					chr10	7354465	7356466	43.284
chr11	10517477	10519477	51.1448	Sabra11G0081600	10515266-10519914:-			chr10	7358466	7360466	67.2945	Sabra10G0073400	7358549-7363576:+
chr11	10519477	10521477	55.8789	Sabra11G0081600	10515266-10519914:-			chr10	7360466	7362466	60.8529	Sabra10G0073400	7358549-7363576:+
chr11	11793656	11795656	52.247					chr10	7926504	7928505	64.8243
chr11	11795656	11797656	62.2569					chr10	7928505	7930505	70.0702
chr11	11797656	11799656	64.5217					chr10	7930505	7932505	74.4389
chr11	11801657	11803657	46.0946					chr10	7932505	7934505	88.1855
chr11	11809658	11811658	46.1415					chr10	8408537	8410537	32.6916	Sabra10G0081300	8409496-8410456:-
chr11	11825660	11827660	106.318					chr10	8416538	8418538	37.2548
chr11	11827660	11829661	124.59					chr10	8418538	8420538	40.3675
chr11	11829661	11831661	114.004					chr10	8420538	8422538	33.7062
chr11	11831661	11833661	39.6137					chr10	9132587	9134587	33.6075
chr11	11835661	11837662	69.3824					chr10	9134587	9136587	32.9375
chr11	11845663	11847663	64.1162					chr10	9602619	9604619	56.4372	Sabra10G0092100	9600862-9609122:-
chr11	11849663	11851664	55.5329					chr10	9606619	9608619	50.7418	Sabra10G0092100	9600862-9609122:-
chr11	11855664	11857665	44.4875					chr10	10970712	10972712	51.7787
chr11	11857665	11859665	74.1624					chr10	10972712	10974712	118.741
chr11	11861665	11863665	85.6942					chr10	10974712	10976712	152.104
chr11	11863665	11865666	106.348					chr10	10976712	10978712	88.7606	Sabra10G0106500	10977211-10980653:+
chr11	11865666	11867666	139.476					chr10	10978712	10980712	108.892	Sabra10G0106500	10977211-10980653:+
chr11	11867666	11869666	134.201					chr10	10980712	10982713	37.7035
chr11	11869666	11871667	80.2679					chr10	10986713	10988713	75.465	Sabra10G0106700	10984926-10987716:+
chr11	11871667	11873667	140.099					chr10	10988713	10990713	42.6918
chr11	11873667	11875667	153.542					chr10	10992713	10994713	39.3526
chr11	11875667	11877667	146.026					chr10	10994713	10996713	59.5879
chr11	11877667	11879668	127.987					chr10	10996713	10998714	63.0354
chr11	11879668	11881668	112.924					chr10	10998714	11000714	59.6174
chr11	11881668	11883668	100.466					chr10	11000714	11002714	54.3797
chr11	11885668	11887669	59.1669	Sabra11G0086700	11887057-11892860:-			chr10	11002714	11004714	52.9539
chr11	11887669	11889669	53.6126	Sabra11G0086700	11887057-11892860:-			chr10	11704762	11706762	84.4376
chr11	11889669	11891669	43.1329	Sabra11G0086700	11887057-11892860:-			chr10	11706762	11708762	139.832	Sabra10G0115600	11706992-11720830:+
chr11	11901671	11903671	62.5766					chr10	11708762	11710762	96.4173	Sabra10G0115600	11706992-11720830:+
chr11	11903671	11905671	74.7439					chr10	11710762	11712762	123.198	Sabra10G0115600	11706992-11720830:+
chr11	11905671	11907672	75.8865					chr10	11712762	11714762	118.561	Sabra10G0115600	11706992-11720830:+
chr11	11907672	11909672	70.0165					chr10	11714762	11716762	139.567	Sabra10G0115600	11706992-11720830:+
chr11	11909672	11911672	56.3613					chr10	11716762	11718763	129.228	Sabra10G0115600	11706992-11720830:+
chr11	11911672	11913672	41.2758					chr10	11718763	11720763	181.399	Sabra10G0115600	11706992-11720830:+
chr11	12233717	12235718	64.4217					chr10	11720763	11722763	178.914	Sabra10G0115600,Sabra10G0115700	11706992-11720830:+,11721731-11724912:-
chr11	12235718	12237718	42.5791					chr10	11722763	11724763	165.263	Sabra10G0115700	11721731-11724912:-
chr11	12261721	12263721	46.3974					chr10	11724763	11726763	71.9214	Sabra10G0115700,Sabra10G0115800	11721731-11724912:-,11726487-11726787:+
chr11	12483752	12485753	52.1373	Sabra11G0089800	12481794-12489617:-			chr10	11726763	11728763	81.731	Sabra10G0115800	11726487-11726787:+
chr11	12485753	12487753	65.5906	Sabra11G0089800	12481794-12489617:-			chr10	11728763	11730763	42.3333
chr11	12487753	12489753	49.0689	Sabra11G0089800	12481794-12489617:-			chr10	11748765	11750765	38.8509
chr11	12489753	12491753	59.6025					chr10	12572821	12574821	32.3013
chr11	12491753	12493754	79.5559					chr10	12576821	12578821	59.5221
chr11	12493754	12495754	82.2432					chr10	12578821	12580821	37.7564
chr11	12495754	12497754	64.4036					chr10	12586822	12588822	32.2217	Sabra10G0125700	12584899-12587733:-
chr11	12497754	12499755	68.8735					chr10	12588822	12590822	145.03	Sabra10G0125800	12589976-12594836:+
chr11	12499755	12501755	73.2199					chr10	12590822	12592822	148.762	Sabra10G0125800,Sabra10G0125900	12589976-12594836:+,12592543-12594895:-
chr11	12501755	12503755	57.2669					chr10	12592822	12594822	153.089	Sabra10G0125800,Sabra10G0125900	12589976-12594836:+,12592543-12594895:-
chr11	12507756	12509756	62.8496					chr10	12594822	12596822	61.6833	Sabra10G0125800,Sabra10G0125900	12589976-12594836:+,12592543-12594895:-
chr11	12509756	12511756	66.1379					chr10	12986849	12988849	31.7301	Sabra10G0132100	12988458-12991095:+
chr11	12511756	12513757	64.9332					chr10	12988849	12990849	39.0123	Sabra10G0132100	12988458-12991095:+
chr11	12545761	12547761	88.4229					chr10	13120858	13122858	75.7522
chr11	12547761	12549762	121.08					chr10	13446880	13448880	112.078
chr11	12549762	12551762	119.4					chr10	13448880	13450881	125.213
chr11	12551762	12553762	60.3264					chr10	13450881	13452881	33.2166
chr11	12555762	12557763	128.753					chr10	13452881	13454881	41.4163
chr11	12557763	12559763	148.945					chr10	13720899	13722899	40.9764
chr11	12559763	12561763	156.487					chr10	13728900	13730900	33.7383	Sabra10G0141800	13728431-13733227:+
chr11	12561763	12563764	159.984					chr10	14292938	14294938	60.7712
chr11	12563764	12565764	160.965					chr10	15132995	15134995	31.7632	Sabra10G0160100	15129804-15138372:-
chr11	12565764	12567764	160.036					chr10	15317008	15319008	47.3281
chr11	12567764	12569764	157.541					chr10	15319008	15321008	64.7427
chr11	12569764	12571765	153.674					chr10	15325008	15327008	45.3987
chr11	12571765	12573765	148.53					chr10	17129131	17131131	37.5521
chr11	12573765	12575765	142.133					chr10	17787176	17789176	31.6946	Sabra10G0197100	17788108-17789725:+
chr11	12575765	12577766	134.436					chr11	374022	376022	32.8257
chr11	12577766	12579766	125.33					chr11	682037	684038	39.2264
chr11	12579766	12581766	114.619					chr11	684038	686038	42.5361
chr11	12581766	12583766	101.977					chr11	686038	688038	43.5993
chr11	12583766	12585767	86.8469					chr11	688038	690038	43.5991
chr11	12585767	12587767	68.1606					chr11	690038	692038	43.5093	Sabra11G0008600	691138-692187:-
chr11	12587767	12589767	43.3657					chr11	692038	694038	44.1291	Sabra11G0008600	691138-692187:-
chr11	13105840	13107840	39.8394					chr11	694038	696038	45.2233
chr11	13109840	13111840	47.2464					chr11	696038	698038	45.7781
chr11	13111840	13113841	50.4783					chr11	698038	700038	44.8139
chr11	13113841	13115841	49.7591					chr11	700038	702038	41.5757	Sabra11G0008700	700233-706101:-
chr11	13115841	13117841	43.0631					chr11	702038	704039	35.3823	Sabra11G0008700	700233-706101:-
chr11	13947958	13949958	50.8187					chr11	1090058	1092058	38.9204
chr11	13949958	13951958	53.9341					chr11	1092058	1094058	48.1886
chr11	13951958	13953958	44.2605					chr11	1094058	1096058	55.9287	Sabra11G0011400	1094379-1098128:-
chr11	14306008	14308008	47.0137					chr11	1096058	1098058	61.6578	Sabra11G0011400	1094379-1098128:-
chr11	14308008	14310008	52.9102					chr11	1098058	1100059	64.4597	Sabra11G0011400,Sabra11G0011500	1094379-1098128:-,1099987-1103233:-
chr11	14310008	14312009	94.8062					chr11	1100059	1102059	60.883	Sabra11G0011500	1099987-1103233:-
chr11	14312009	14314009	116.55					chr11	1102059	1104059	43.0789	Sabra11G0011500,Sabra11G0011600	1099987-1103233:-,1103956-1112487:+
chr11	14314009	14316009	85.1235					chr11	1104059	1106059	61.0595	Sabra11G0011600	1103956-1112487:+
chr11	14316009	14318010	66.5066					chr11	1106059	1108059	56.6867	Sabra11G0011600	1103956-1112487:+
chr11	14320010	14322010	72.1335	Sabra11G0098600	14320239-14324723:+			chr11	1108059	1110059	46.4794	Sabra11G0011600	1103956-1112487:+
chr11	14322010	14324010	50.3416	Sabra11G0098600	14320239-14324723:+			chr11	1110059	1112059	30.8943	Sabra11G0011600	1103956-1112487:+
chr11	14332011	14334012	56.6802	Sabra11G0098800	14331153-14334859:-			chr11	1206064	1208064	32.1357
chr11	16562324	16564324	39.8814					chr11	1572082	1574083	80.5096	Sabra11G0015400	1572711-1573826:-
chr11	16564324	16566325	58.9164					chr11	1576083	1578083	64.9508	Sabra11G0015500	1576667-1584086:+
chr11	16566325	16568325	65.5					chr11	1578083	1580083	48.7064	Sabra11G0015500	1576667-1584086:+
chr11	16568325	16570325	73.3457					chr11	1580083	1582083	94.547	Sabra11G0015500	1576667-1584086:+
chr11	16570325	16572326	58.9992					chr11	1582083	1584083	80.0588	Sabra11G0015500	1576667-1584086:+
chr11	17332432	17334432	56.0171					chr11	1584083	1586083	39.4174	Sabra11G0015500	1576667-1584086:+
chr11	17334432	17336433	75.8764					chr11	1604084	1606084	36.7982
chr11	17336433	17338433	63.1677	Sabra11G0116300	17337845-17341680:+			chr11	1612084	1614085	38.2238
chr11	17344434	17346434	44.4781					chr11	1614085	1616085	77.0433
chr11	17346434	17348434	61.6781					chr11	1616085	1618085	69.7058	Sabra11G0015800	1617758-1619784:-
chr11	17348434	17350435	70.2045					chr11	1918100	1920100	32.0731
chr11	17350435	17352435	59.2965					chr11	2122110	2124110	35.1707
chr11	18086538	18088538	43.1088					chr11	2168113	2170113	46.1887
chr11	19822781	19824782	48.9023					chr11	2170113	2172113	54.1604
chr11	19864787	19866788	42.9864					chr11	2172113	2174113	59.0327
chr11	19866788	19868788	54.1959					chr11	2174113	2176113	60.9518
chr11	19872788	19874789	44.7215					chr11	2176113	2178113	59.4558
chr11	19874789	19876789	46.181					chr11	2178113	2180113	51.4639
chr11	19876789	19878789	79.8279					chr11	2180113	2182113	48.7217
chr11	19878789	19880789	100.491					chr11	2182113	2184113	41.0481
chr11	19880789	19882790	107.86					chr11	2212115	2214115	58.4989
chr11	19882790	19884790	108.018					chr11	2214115	2216115	44.43
chr11	19884790	19886790	102.939					chr11	2222115	2224115	43.5948	Sabra11G0019800	2220317-2222598:+
chr11	19886790	19888791	93.1011					chr11	2224115	2226115	73.3934
chr11	19888791	19890791	78.2797					chr11	2226115	2228116	92.2342
chr11	19890791	19892791	57.4896					chr11	2228116	2230116	103.362
chr12	1914725	1916726	54.6359					chr11	2230116	2232116	108.938
chr12	1916726	1918726	45.6938					chr11	2232116	2234116	110.118
chr12	2458809	2460809	110.788					chr11	2234116	2236116	107.395
chr12	2462810	2464810	98.8426					chr11	2236116	2238116	100.765
chr12	2464810	2466810	161.541					chr11	2238116	2240116	89.1232
chr12	2466810	2468810	146.604					chr11	2240116	2242116	74.0095
chr12	2468810	2470811	196.538					chr11	2242116	2244116	48.3204
chr12	2470811	2472811	138.624					chr11	2250117	2252117	35.7479
chr12	2682843	2684844	47.1648	Sabra12G0029700	2678219-2686526:+			chr11	2252117	2254117	37.2708
chr12	2894876	2896876	47.2386					chr11	2346122	2348122	41.1716
chr12	3018895	3020895	49.9873	Sabra12G0032400	3017964-3022891:+			chr11	2348122	2350122	44.1921
chr12	3456962	3458963	58.8748					chr11	2350122	2352122	43.1738
chr12	3458963	3460963	84.309					chr11	2352122	2354122	39.1739
chr12	3460963	3462963	96.8112					chr11	2354122	2356122	32.5976
chr12	3462963	3464964	59.967	Sabra12G0035800	3463430-3470640:+			chr11	2504130	2506130	33.5123
chr12	3779012	3781012	42.3567					chr11	2506130	2508130	37.6773
chr12	3785013	3787013	49.6062	Sabra12G0037300	3784316-3786457:+			chr11	2508130	2510130	35.1303
chr12	3799015	3801015	42.1902	Sabra12G0037400	3794549-3802050:+			chr11	2872148	2874148	60.519
chr12	3801015	3803016	46.2436	Sabra12G0037400	3794549-3802050:+			chr11	2874148	2876148	75.9441
chr12	3805016	3807016	44.9816					chr11	2876148	2878148	32.8538
chr12	3807016	3809017	59.2767	Sabra12G0037500	3808523-3813435:+			chr11	2878148	2880149	47.5351
chr12	4079058	4081058	42.9189					chr11	2882149	2884149	40.908
chr12	4119064	4121065	46.9607					chr11	2884149	2886149	41.5317
chr12	4617141	4619141	62.7512					chr11	2978153	2980154	34.0742
chr12	4619141	4621141	88.1363	Sabra12G0043100	4619558-4630504:+			chr11	2998154	3000155	37.4464
chr12	4621141	4623142	88.0924	Sabra12G0043100	4619558-4630504:+			chr11	3000155	3002155	40.2589
chr12	4623142	4625142	71.4999	Sabra12G0043100	4619558-4630504:+			chr11	3002155	3004155	37.6938
chr12	4625142	4627142	54.4947	Sabra12G0043100	4619558-4630504:+			chr11	3418176	3420176	33.1508
chr12	4627142	4629143	57.4144	Sabra12G0043100	4619558-4630504:+			chr11	3420176	3422176	35.8629
chr12	4719157	4721157	51.0854					chr11	3432176	3434176	43.0721
chr12	4721157	4723157	51.0647					chr11	3660188	3662188	34.6638
chr12	4723157	4725157	58.325					chr11	6170315	6172315	32.7887	Sabra11G0052400	6163684-6170428:-
chr12	4827173	4829173	86.0308					chr11	6174315	6176315	34.7195
chr12	4833174	4835174	44.4499					chr11	6176315	6178315	33.0943
chr12	4859178	4861178	56.6545					chr11	6178315	6180315	36.1355
chr12	4861178	4863179	74.5971					chr11	6180315	6182315	34.4642
chr12	4863179	4865179	110.012					chr11	6286321	6288321	31.371
chr12	4865179	4867179	136.114					chr11	6634338	6636338	34.1655	Sabra11G0056600	6631970-6635487:-
chr12	4867179	4869180	157.212					chr11	6842349	6844349	36.957	Sabra11G0058900	6840241-6843723:-
chr12	4869180	4871180	176.176					chr11	7526383	7528383	34.9691
chr12	4871180	4873180	181.262					chr11	7528383	7530383	32.8454
chr12	4873180	4875181	191.366	Sabra12G0044300	4873655-4886109:+			chr11	7560385	7562385	40.207	Sabra11G0063900	7556754-7561815:-
chr12	4875181	4877181	208.582	Sabra12G0044300	4873655-4886109:+			chr11	7566385	7568385	69.6964
chr12	4877181	4879181	169.871	Sabra12G0044300	4873655-4886109:+			chr11	7568385	7570385	51.364
chr12	4879181	4881181	135.328	Sabra12G0044300	4873655-4886109:+			chr11	7724393	7726393	123.069
chr12	4881181	4883182	102.432	Sabra12G0044300	4873655-4886109:+			chr11	8010408	8012408	50.1618
chr12	4883182	4885182	86.1865	Sabra12G0044300	4873655-4886109:+			chr11	8016408	8018408	52.167
chr12	4885182	4887182	54.2404	Sabra12G0044300	4873655-4886109:+			chr11	8166416	8168416	35.7206
chr12	4887182	4889183	151.687	Sabra12G0044400	4888865-4891358:+			chr11	8168416	8170416	72.8858
chr12	4889183	4891183	166.039	Sabra12G0044400	4888865-4891358:+			chr11	8170416	8172416	56.3654
chr12	4891183	4893183	108.9	Sabra12G0044400	4888865-4891358:+			chr11	8172416	8174416	44.4443	Sabra11G0067600	8173045-8176233:+
chr12	4893183	4895184	125.549					chr11	8350425	8352425	36.4663	Sabra11G0069300	8351423-8353476:-
chr12	4895184	4897184	163.92					chr11	8352425	8354425	32.7894	Sabra11G0069300	8351423-8353476:-
chr12	4897184	4899184	160.132					chr11	9118464	9120464	58.9366	Sabra11G0074900	9120380-9125728:+
chr12	4899184	4901185	224.427					chr11	9270471	9272471	39.9728
chr12	4901185	4903185	221.015					chr11	9272471	9274472	44.5458
chr12	4903185	4905185	236.808					chr11	9274472	9276472	39.9948
chr12	4905185	4907185	182.251					chr11	9276472	9278472	32.8267
chr12	4907185	4909186	145.809					chr11	9278472	9280472	32.5382
chr12	4909186	4911186	124.484					chr11	9534485	9536485	36.2445
chr12	4911186	4913186	177.707					chr11	9536485	9538485	34.4487
chr12	4913186	4915187	242.966					chr11	9548485	9550485	32.9847
chr12	4915187	4917187	264.773					chr11	9556486	9558486	33.659
chr12	4917187	4919187	263.088					chr11	9558486	9560486	54.0286
chr12	4919187	4921188	244.231					chr11	9560486	9562486	64.9772
chr12	4921188	4923188	222.621					chr11	9562486	9564486	71.9097
chr12	4923188	4925188	197.06					chr11	9564486	9566486	71.4767
chr12	4925188	4927189	155.927					chr11	9566486	9568486	30.9084
chr12	4927189	4929189	110.99					chr11	10222519	10224520	31.2397
chr12	4929189	4931189	96.9566					chr11	10224520	10226520	31.4057
chr12	4931189	4933189	41.4864					chr11	10228520	10230520	54.2671
chr12	4951192	4953193	58.6059					chr11	10230520	10232520	139.848
chr12	4953193	4955193	81.7927					chr11	10232520	10234520	172.16
chr12	4955193	4957193	91.3301					chr11	10234520	10236520	188.69
chr12	4957193	4959193	86.5417					chr11	10236520	10238520	195.575
chr12	4959193	4961194	57.7185					chr11	10238520	10240520	194.51
chr12	4965194	4967195	41.7852					chr11	10240520	10242520	184.73
chr12	4967195	4969195	57.4429					chr11	10242520	10244521	158.161
chr12	4971195	4973196	53.7741	Sabra12G0044700	4970690-4974247:-			chr11	10244521	10246521	111.811
chr12	4977196	4979197	55.5688					chr11	10246521	10248521	85.3683	Sabra11G0080100	10247171-10249081:+
chr12	5009201	5011201	81.8741					chr11	10250521	10252521	85.5846
chr12	5011201	5013202	62.068					chr11	10252521	10254521	86.3229
chr12	5013202	5015202	127.968					chr11	10254521	10256521	37.9335
chr12	5015202	5017202	140.64					chr11	10256521	10258521	45.2039
chr12	5017202	5019203	142.463					chr11	10296523	10298523	35.3991
chr12	5019203	5021203	134.069					chr11	10306524	10308524	54.93
chr12	5021203	5023203	113.114					chr11	10308524	10310524	44.1347
chr12	5023203	5025204	72.3928					chr11	10488533	10490533	69.4033
chr12	5033205	5035205	55.4005					chr11	10504534	10506534	78.4779
chr12	5035205	5037205	77.9549					chr11	10506534	10508534	66.1014
chr12	5037205	5039206	56.0241					chr11	10516534	10518534	51.4672	Sabra11G0081600	10515266-10519914:-
chr12	5043206	5045207	121.037	Sabra12G0045100	5042007-5046502:+			chr11	10518534	10520534	94.8864	Sabra11G0081600	10515266-10519914:-
chr12	5045207	5047207	132.516	Sabra12G0045100	5042007-5046502:+			chr11	10522535	10524535	49.5947
chr12	5047207	5049207	117.805					chr11	10524535	10526535	39.9243
chr12	5049207	5051208	83.9835					chr11	10528535	10530535	45.7863	Sabra11G0081700	10528846-10531331:+
chr12	5051208	5053208	81.6221					chr11	10538535	10540536	38.9222
chr12	5053208	5055208	58.9983					chr11	10540536	10542536	54.1608
chr12	5313248	5315248	52.6642					chr11	10544536	10546536	47.7773
chr12	5315248	5317249	59.4424					chr11	10546536	10548536	47.5454	Sabra11G0081800	10547394-10571142:+
chr12	5317249	5319249	50.2003					chr11	10548536	10550536	46.4336	Sabra11G0081800	10547394-10571142:+
chr12	5339252	5341252	104.882					chr11	10550536	10552536	43.6679	Sabra11G0081800	10547394-10571142:+
chr12	5341252	5343253	144.51					chr11	10556536	10558536	33.1993	Sabra11G0081800	10547394-10571142:+
chr12	5343253	5345253	170.635					chr11	10558536	10560537	46.4878	Sabra11G0081800	10547394-10571142:+
chr12	5345253	5347253	189.671					chr11	10560537	10562537	59.8948	Sabra11G0081800	10547394-10571142:+
chr12	5347253	5349253	204.255					chr11	10562537	10564537	43.9057	Sabra11G0081800	10547394-10571142:+
chr12	5349253	5351254	215.607					chr11	10564537	10566537	32.3783	Sabra11G0081800	10547394-10571142:+
chr12	5351254	5353254	223.736					chr11	11126565	11128565	39.8924
chr12	5353254	5355254	228.808					chr11	11874603	11876603	52.8624
chr12	5355254	5357255	234.886					chr11	11876603	11878603	61.6023
chr12	5357255	5359255	234.396					chr11	11878603	11880603	60.6967
chr12	5359255	5361255	213.449					chr11	11880603	11882603	55.5542
chr12	5361255	5363256	220.653	Sabra12G0047000	5362362-5369559:-			chr11	11882603	11884603	36.5196
chr12	5363256	5365256	185.045	Sabra12G0047000	5362362-5369559:-			chr11	11904604	11906605	34.856
chr12	5365256	5367256	219.293	Sabra12G0047000	5362362-5369559:-			chr11	11906605	11908605	50.9594
chr12	5367256	5369257	177.45	Sabra12G0047000	5362362-5369559:-			chr11	11908605	11910605	61.8481
chr12	5369257	5371257	158.985	Sabra12G0047000	5362362-5369559:-			chr11	11910605	11912605	65.9414
chr12	5371257	5373257	192.539					chr11	11912605	11914605	60.3024
chr12	5373257	5375257	152.268					chr11	11914605	11916605	65.5224
chr12	5375257	5377258	71.4418					chr11	11916605	11918605	53.4472
chr12	5377258	5379258	126.104	Sabra12G0047100	5378323-5380328:-			chr11	11948607	11950607	46.5724
chr12	5379258	5381258	49.6097	Sabra12G0047100,Sabra12G0047200	5378323-5380328:-,5380469-5387856:+			chr11	11950607	11952607	100.535
chr12	5383259	5385259	88.5991	Sabra12G0047200	5380469-5387856:+			chr11	11952607	11954607	119.835
chr12	5385259	5387259	45.3068	Sabra12G0047200	5380469-5387856:+			chr11	11954607	11956607	36.2622
chr12	5391260	5393260	119.609					chr11	11956607	11958607	111.72
chr12	5393260	5395261	135.881					chr11	11958607	11960607	50.0131
chr12	5395261	5397261	127.399					chr11	11962607	11964607	39.4158
chr12	5397261	5399261	90.737	Sabra12G0047300	5397810-5399294:+			chr11	11964607	11966608	57.6282
chr12	5399261	5401261	115.991	Sabra12G0047300	5397810-5399294:+			chr11	11966608	11968608	56.4801	Sabra11G0087000	11967541-11970354:-
chr12	5401261	5403262	102.383					chr11	11988609	11990609	61.1704
chr12	5403262	5405262	94.2144					chr11	11990609	11992609	104.042
chr12	5405262	5407262	66.9648					chr11	11992609	11994609	136.261
chr12	5407262	5409263	42.8457					chr11	11994609	11996609	161.009
chr12	5443268	5445268	53.4599					chr11	11996609	11998609	179.831
chr12	5445268	5447269	64.7431					chr11	11998609	12000609	193.64
chr12	5447269	5449269	112.487					chr11	12000609	12002609	202.995
chr12	5449269	5451269	159.55					chr11	12002609	12004609	208.218
chr12	5451269	5453269	233.268					chr11	12004609	12006610	209.435
chr12	5453269	5455270	266.982					chr11	12006610	12008610	206.569
chr12	5455270	5457270	276.565	Sabra12G0047600	5456252-5462308:-			chr11	12008610	12010610	199.272
chr12	5457270	5459270	220.027	Sabra12G0047600	5456252-5462308:-			chr11	12010610	12012610	186.724
chr12	5459270	5461271	199.386	Sabra12G0047600	5456252-5462308:-			chr11	12012610	12014610	166.991
chr12	5461271	5463271	246.45	Sabra12G0047600	5456252-5462308:-			chr11	12014610	12016610	132.159
chr12	5463271	5465271	249.502					chr11	12016610	12018610	83.8977	Sabra11G0087100	12017679-12020071:-
chr12	5465271	5467272	304.378					chr11	12018610	12020610	31.0322	Sabra11G0087100,Sabra11G0087200	12017679-12020071:-,12020204-12027015:+
chr12	5467272	5469272	327.954					chr11	12020610	12022610	90.5063	Sabra11G0087200	12020204-12027015:+
chr12	5469272	5471272	309.031					chr11	12022610	12024610	92.4534	Sabra11G0087200	12020204-12027015:+
chr12	5471272	5473273	249.353					chr11	12024610	12026611	90.8966	Sabra11G0087200	12020204-12027015:+
chr12	5473273	5475273	153.492					chr11	12026611	12028611	79.619	Sabra11G0087200	12020204-12027015:+
chr12	5475273	5477273	123.452					chr11	12028611	12030611	59.4086
chr12	5477273	5479273	165.106					chr11	12030611	12032611	31.2247
chr12	5479273	5481274	194.625	Sabra12G0047700	5479512-5481950:-			chr11	12066613	12068613	35.6053
chr12	5481274	5483274	243.874	Sabra12G0047700	5479512-5481950:-			chr11	12068613	12070613	46.8675
chr12	5483274	5485274	288.494					chr11	12094614	12096614	31.6218
chr12	5485274	5487275	285.777					chr11	12100614	12102614	88.9453
chr12	5487275	5489275	260.842					chr11	12102614	12104615	125.336
chr12	5489275	5491275	211.318					chr11	12104615	12106615	132.369
chr12	5491275	5493276	124.271					chr11	12106615	12108615	83.5828	Sabra11G0087700	12107090-12108674:+
chr12	5493276	5495276	163.937					chr11	12108615	12110615	135.672	Sabra11G0087700	12107090-12108674:+
chr12	5495276	5497276	148.087					chr11	12110615	12112615	141.116
chr12	5497276	5499277	117.478					chr11	12114615	12116615	92.0866
chr12	5499277	5501277	55.982					chr11	12116615	12118615	36.3723
chr12	5505277	5507278	41.5413					chr11	12122615	12124616	126.996
chr12	5507278	5509278	39.659	Sabra12G0047800	5508052-5510964:+			chr11	12124616	12126616	187.872
chr12	5929343	5931343	63.534					chr11	12126616	12128616	224.123
chr12	6261394	6263394	41.2403					chr11	12128616	12130616	257.826
chr12	6263394	6265394	57.4175					chr11	12130616	12132616	280.212
chr12	6265394	6267395	72.8589					chr11	12132616	12134616	293.689
chr12	6267395	6269395	77.6097					chr11	12134616	12136616	298.538
chr12	6269395	6271395	89.4232					chr11	12136616	12138616	298.732
chr12	6271395	6273396	83.2131					chr11	12138616	12140616	285.807
chr12	6273396	6275396	89.4649					chr11	12140616	12142616	243.59
chr12	6275396	6277396	83.3079					chr11	12142616	12144617	247.944
chr12	6277396	6279397	40.4321					chr11	12144617	12146617	254.55
chr12	6281397	6283397	52.0847	Sabra12G0051900	6282424-6285567:+			chr11	12146617	12148617	225.548
chr12	6295399	6297399	45.2503	Sabra12G0052000	6296226-6300315:-			chr11	12148617	12150617	170.831
chr12	6717464	6719464	43.7367					chr11	12150617	12152617	116.932
chr12	6747469	6749469	42.8081					chr11	12152617	12154617	57.4006
chr12	6751469	6753469	41.2057					chr11	12154617	12156617	81.2036
chr12	6921495	6923496	69.8263	Sabra12G0056400	6918590-6921598:+			chr11	12156617	12158617	144.453
chr12	6923496	6925496	180.636					chr11	12158617	12160617	109.201
chr12	6925496	6927496	200.182					chr11	12160617	12162617	86.1338
chr12	6927496	6929497	190.832					chr11	12162617	12164618	42.3146
chr12	6929497	6931497	135.921					chr11	12164618	12166618	69.8369
chr12	6931497	6933497	90.17					chr11	12166618	12168618	56.5054
chr12	6933497	6935497	93.649					chr11	12232621	12234621	64.6358
chr12	6935497	6937498	40.7445	Sabra12G0056500	6936692-6938348:+			chr11	12234621	12236621	103.317
chr12	7561594	7563594	39.1638					chr11	12236621	12238621	68.6673
chr12	7763625	7765625	46.0229					chr11	12256622	12258622	33.2861
chr12	8849792	8851792	69.0547					chr11	12494634	12496634	46.5441
chr12	9615910	9617910	39.5646					chr11	12508635	12510635	33.5701
chr12	9617910	9619910	57.0362					chr11	12510635	12512635	38.9835
chr12	9619910	9621911	58.5361					chr11	12512635	12514635	31.8605
chr12	9629912	9631912	42.8775					chr11	12526636	12528636	36.6568
chr12	9637913	9639913	71.5787					chr11	12546637	12548637	64.2392
chr12	9639913	9641914	73.5255					chr11	12548637	12550637	70.8703
chr12	10035974	10037975	58.7475					chr11	12550637	12552637	34.0063
chr12	10037975	10039975	60.8983					chr11	12552637	12554637	58.3638
chr12	10039975	10041975	60.0963					chr11	12556637	12558637	65.5308
chr12	10177996	10179996	45.4735	Sabra12G0091700	10173626-10179742:-			chr11	12558637	12560638	84.8537
chr12	10179996	10181997	45.9286					chr11	12560638	12562638	97.6773
chr12	10185997	10187998	47.0509					chr11	12562638	12564638	106.293
chr12	10187998	10189998	56.9239					chr11	12564638	12566638	112.954
chr12	10189998	10191998	58.9467					chr11	12566638	12568638	118.226
chr12	10191998	10193999	56.2892					chr11	12568638	12570638	121.895
chr12	10193999	10195999	48.1784					chr11	12570638	12572638	123.788
chr12	10195999	10197999	40.168					chr11	12572638	12574638	123.857
chr12	10478042	10480043	46.9626					chr11	12574638	12576638	122.088
chr12	10480043	10482043	60.5703					chr11	12576638	12578638	118.442
chr12	10482043	10484043	62.5938					chr11	12578638	12580639	112.814
chr12	10484043	10486044	56.5907					chr11	12580639	12582639	105.004
chr12	10486044	10488044	40.6007					chr11	12582639	12584639	94.6476
chr12	10916110	10918110	46.1022	Sabra12G0098600	10909139-10921098:+			chr11	12584639	12586639	81.0829
chr12	10918110	10920110	125.213	Sabra12G0098600	10909139-10921098:+			chr11	12586639	12588639	62.9454
chr12	10920110	10922111	186.156	Sabra12G0098600,Sabra12G0098700,Sabra12G0098800	10909139-10921098:+,10921279-10925445:-,10921635-10922105:+			chr11	12588639	12590639	36.5057
chr12	10922111	10924111	109.274	Sabra12G0098700	10921279-10925445:-			chr11	12952657	12954657	59.7829
chr13	729142	731142	84.3719	Sabra13G0011700	730800-736495:+			chr11	12954657	12956658	82.8665
chr13	777149	779149	96.3893	Sabra13G0012100	776908-778495:+			chr11	12956658	12958658	78.5229
chr13	779149	781150	115.059	Sabra13G0012200	779175-786183:-			chr11	12958658	12960658	100.407
chr13	1015186	1017186	44.0058					chr11	12960658	12962658	84.9414
chr13	1017186	1019186	57.4372					chr11	13094665	13096665	33.0983
chr13	1441251	1443252	41.0924	Sabra13G0019200	1436367-1442323:-			chr11	13096665	13098665	39.4415
chr13	1443252	1445252	44.1087					chr11	13098665	13100665	44.6187
chr13	1445252	1447252	44.5289	Sabra13G0019300	1445473-1445981:-			chr11	13100665	13102665	48.2205
chr13	1447252	1449252	42.9224					chr11	13102665	13104665	49.9463
chr13	1449252	1451253	39.5074					chr11	13104665	13106665	49.4827
chr13	2377395	2379396	50.5172					chr11	13106665	13108665	46.1168
chr13	2379396	2381396	102.796					chr11	13108665	13110665	40.0386
chr13	2383396	2385396	53.4296	Sabra13G0030200	2381673-2388603:-			chr11	14306726	14308726	33.0176
chr13	2979488	2981488	50.702	Sabra13G0037600	2976259-2981459:+			chr11	14310726	14312726	66.2835
chr13	4385704	4387704	65.1753					chr11	14312726	14314726	78.0197
chr13	4737758	4739759	42.2752	Sabra13G0053300	4738559-4740631:-			chr11	14316726	14318726	40.2116
chr13	4855776	4857777	39.1374					chr11	14458733	14460734	34.9373
chr13	5181827	5183827	39.6698					chr11	14460734	14462734	36.461
chr13	5519879	5521879	43.1906					chr11	14462734	14464734	34.3843
chr13	5635896	5637897	105.102					chr11	14464734	14466734	33.6341
chr13	5637897	5639897	106.368					chr11	14466734	14468734	32.1063
chr13	5639897	5641897	73.8796					chr11	14838753	14840753	71.202
chr13	5643898	5645898	47.3146					chr11	16316827	16318827	39.2762
chr13	5651899	5653899	95.6726					chr11	17250875	17252875	32.3702
chr13	5653899	5655899	122.605					chr11	17252875	17254875	32.282
chr13	5655899	5657900	133.177					chr11	17334879	17336879	54.8864
chr13	5657900	5659900	118.833					chr11	17336879	17338879	55.2678	Sabra11G0116300	17337845-17341680:+
chr13	5659900	5661900	56.9418					chr11	17338879	17340879	31.3927	Sabra11G0116300	17337845-17341680:+
chr13	5663901	5665901	57.7887					chr11	17340879	17342879	54.1328	Sabra11G0116300,Sabra11G0116400	17337845-17341680:+,17342189-17342863:-
chr13	9334465	9336466	39.5717					chr11	17344879	17346879	70.6443
chr13	9336466	9338466	58.389					chr11	17346879	17348879	62.7483
chr13	9338466	9340466	65.2024					chr11	17348879	17350880	56.2083
chr13	9340466	9342466	67.7061					chr11	18086917	18088917	35.7833
chr13	9342466	9344467	68.0957					chr11	18664946	18666946	31.6395	Sabra11G0128300	18662344-18669736:-
chr13	9344467	9346467	67.4998					chr11	19538990	19540990	35.2284	Sabra11G0138300	19540486-19546439:-
chr13	9346467	9348467	66.7668					chr11	19837005	19839005	52.1597	Sabra11G0141500	19834782-19839504:+
chr13	9348467	9350468	66.695					chr12	548515	550515	45.0799
chr13	9350468	9352468	67.8145					chr12	550515	552516	55.4611
chr13	9352468	9354468	68.7934					chr12	1342637	1344638	37.2285
chr13	9354468	9356469	50.6038					chr12	1354639	1356639	47.5892	Sabra12G0015400	1356555-1360296:+
chr13	9358469	9360469	67.9287					chr12	1868718	1870718	33.8212	Sabra12G0021300	1869500-1871307:-
chr13	9360469	9362470	47.6025					chr12	1914725	1916726	41.8921
chr13	9362470	9364470	48.0024					chr12	2368795	2370795	31.5824	Sabra12G0027100	2357871-2375532:-
chr13	9404476	9406476	42.0758					chr12	3364948	3366949	41.9438
chr13	9406476	9408477	46.4574					chr12	3366949	3368949	61.0441
chr13	9408477	9410477	50.7838	Sabra13G0082200	9408627-9411005:+			chr12	3368949	3370949	40.4601	Sabra12G0034900	3370449-3371895:-
chr13	9410477	9412477	54.3883	Sabra13G0082200	9408627-9411005:+			chr12	3458963	3460963	60.5476
chr13	9412477	9414478	56.2704					chr12	3460963	3462963	97.3487
chr13	9414478	9416478	54.4287					chr12	3462963	3464964	84.5349	Sabra12G0035800	3463430-3470640:+
chr13	9416478	9418478	43.2874					chr12	3464964	3466964	98.083	Sabra12G0035800	3463430-3470640:+
chr13	9426479	9428480	49.6485					chr12	3466964	3468964	111.153	Sabra12G0035800	3463430-3470640:+
chr13	9428480	9430480	64.7829					chr12	3468964	3470965	64.2504	Sabra12G0035800	3463430-3470640:+
chr13	9430480	9432480	46.9184					chr12	3779012	3781012	31.7844
chr13	9432480	9434481	85.4744					chr12	3785013	3787013	43.2654	Sabra12G0037300	3784316-3786457:+
chr13	9434481	9436481	91.7569					chr12	3799015	3801015	53.9534	Sabra12G0037400	3794549-3802050:+
chr13	9436481	9438481	90.0372					chr12	3801015	3803016	61.0471	Sabra12G0037400	3794549-3802050:+
chr13	9438481	9440482	72.3698					chr12	3805016	3807016	31.9087
chr13	9440482	9442482	41.2617					chr12	3857024	3859024	33.6881
chr13	9444482	9446482	56.9111	Sabra13G0082300	9444435-9446813:+			chr12	3859024	3861025	39.034
chr13	9446482	9448483	60.1255	Sabra13G0082300	9444435-9446813:+			chr12	3861025	3863025	32.6316
chr13	9448483	9450483	55.9198					chr12	4059055	4061055	49.4985
chr13	9450483	9452483	49.0447					chr12	4061055	4063056	57.0882
chr13	9452483	9454484	40.4413					chr12	4063056	4065056	78.6448
chr13	9624510	9626510	56.9876					chr12	4067056	4069057	46.0935
chr13	9626510	9628510	64.8321					chr12	4313094	4315094	39.1881
chr13	9628510	9630511	40.7877					chr12	4611140	4613140	32.3743
chr13	11116739	11118740	80.5208					chr12	4613140	4615141	71.3871
chr13	11118740	11120740	55.049	Sabra13G0094000	11118833-11120894:+			chr12	4615141	4617141	33.2349
chr13	13633126	13635127	40.2201					chr12	4827173	4829173	46.9702
chr13	13873163	13875164	50.8798	Sabra13G0120900	13872445-13875500:+			chr12	4833174	4835174	71.743
chr13	13961177	13963177	41.7562					chr12	4857178	4859178	90.2451
chr14	279394	281394	46.5836					chr12	4859178	4861178	151.217
chr14	281394	283394	51.334					chr12	4861178	4863179	198.002
chr14	293396	295397	45.9924					chr12	4863179	4865179	248.831
chr14	1151550	1153551	69.3976	Sabra14G0013300	1152579-1158709:-			chr12	4865179	4867179	284.155
chr14	1203560	1205560	74.6047	Sabra14G0013900	1200943-1207513:-			chr12	4867179	4869180	303.9
chr14	1573626	1575627	72.2141					chr12	4869180	4871180	324.343
chr14	1583628	1585628	74.0184					chr12	4871180	4873180	322.446
chr14	1585628	1587629	96.4078					chr12	4873180	4875181	312.099	Sabra12G0044300	4873655-4886109:+
chr14	1587629	1589629	74.0233					chr12	4875181	4877181	297.029	Sabra12G0044300	4873655-4886109:+
chr14	1669643	1671644	62.3573	Sabra14G0019100	1668775-1674772:-			chr12	4877181	4879181	163.174	Sabra12G0044300	4873655-4886109:+
chr14	1671644	1673644	60.9129	Sabra14G0019100	1668775-1674772:-			chr12	4879181	4881181	110.887	Sabra12G0044300	4873655-4886109:+
chr14	1673644	1675644	68.686	Sabra14G0019100,Sabra14G0019200	1668775-1674772:-,1675606-1679589:+			chr12	4881181	4883182	103.478	Sabra12G0044300	4873655-4886109:+
chr14	1759660	1761660	63.8475	Sabra14G0020000	1759972-1763888:-			chr12	4883182	4885182	95.3577	Sabra12G0044300	4873655-4886109:+
chr14	3225923	3227923	46.939	Sabra14G0038000	3226436-3226981:-			chr12	4885182	4887182	45.5486	Sabra12G0044300	4873655-4886109:+
chr14	3227923	3229924	52.169					chr12	4887182	4889183	147.992	Sabra12G0044400	4888865-4891358:+
chr14	3229924	3231924	47.8791					chr12	4889183	4891183	126.081	Sabra12G0044400	4888865-4891358:+
chr14	3231924	3233924	43.6686					chr12	4891183	4893183	46.1022	Sabra12G0044400	4888865-4891358:+
chr14	4178094	4180094	51.5866					chr12	4893183	4895184	41.3849
chr14	4638176	4640177	51.092	Sabra14G0054800	4639266-4641628:-			chr12	4895184	4897184	53.4639
chr14	4640177	4642177	48.4481	Sabra14G0054800	4639266-4641628:-			chr12	4897184	4899184	47.9478
chr14	5690365	5692366	43.1096	Sabra14G0067500	5689434-5698939:-			chr12	4903185	4905185	148.528
chr14	5692366	5694366	51.9273	Sabra14G0067500	5689434-5698939:-			chr12	4905185	4907185	51.392
chr14	5694366	5696366	99.8214	Sabra14G0067500	5689434-5698939:-			chr12	4907185	4909186	37.2334
chr14	5700367	5702368	50.4545					chr12	4913186	4915187	168.997
chr14	5702368	5704368	47.0427					chr12	4915187	4917187	275.662
chr14	6386490	6388491	40.2203	Sabra14G0074900	6385401-6387361:-			chr12	4917187	4919187	310.403
chr14	7378669	7380669	57.19	Sabra14G0086600	7379151-7381068:-			chr12	4919187	4921188	293.847
chr14	7380669	7382669	95.7853	Sabra14G0086600	7379151-7381068:-			chr12	4921188	4923188	295.265
chr14	7382669	7384670	137.896					chr12	4923188	4925188	290.963
chr14	7384670	7386670	55.2389	Sabra14G0086700	7386519-7387712:+			chr12	4925188	4927189	247.421
chr14	7734732	7736733	135.097	Sabra14G0090900	7732994-7736019:+			chr12	4927189	4929189	198.479
chr14	7736733	7738733	177.058	Sabra14G0091000	7737228-7741719:-			chr12	4929189	4931189	191.726
chr14	7738733	7740734	138.781	Sabra14G0091000	7737228-7741719:-			chr12	4931189	4933189	118.422
chr14	7740734	7742734	122.109	Sabra14G0091000,Sabra14G0091100	7737228-7741719:-,7742597-7745908:+			chr12	4949192	4951192	65.1975
chr14	8164810	8166810	40.3846					chr12	4951192	4953193	82.9712
chr14	8392851	8394851	41.7393					chr12	4953193	4955193	85.0671
chr14	9028965	9030965	47.5978	Sabra14G0106400	9022089-9041092:-			chr12	4955193	4957193	76.236
chr14	9030965	9032966	55.5696	Sabra14G0106400	9022089-9041092:-			chr12	4957193	4959193	55.3455
chr14	9032966	9034966	94.8966	Sabra14G0106400	9022089-9041092:-			chr12	5343253	5345253	65.0665
chr14	9034966	9036966	54.3539	Sabra14G0106400	9022089-9041092:-			chr12	5345253	5347253	90.633
chr14	9387029	9389030	39.0779					chr12	5347253	5349253	109.556
chr14	9389030	9391030	41.8569					chr12	5349253	5351254	123.13
chr14	9469044	9471044	51.3422	Sabra14G0110500	9470781-9472373:-			chr12	5351254	5353254	130.874
chr14	10255185	10257185	55.1625					chr12	5353254	5355254	132.641
chr14	10257185	10259186	65.9651	Sabra14G0116900	10258165-10267665:+			chr12	5355254	5357255	128.579
chr14	10261186	10263186	50.9033	Sabra14G0116900	10258165-10267665:+			chr12	5357255	5359255	120.936
chr14	10819286	10821287	52.6385	Sabra14G0123000	10817401-10825263:+			chr12	5359255	5361255	38.7891
chr14	12235541	12237541	55.5269	Sabra14G0136100	12237477-12241042:+			chr12	5361255	5363256	93.9764	Sabra12G0047000	5362362-5369559:-
chr14	12237541	12239541	40.9619	Sabra14G0136100	12237477-12241042:+			chr12	5363256	5365256	55.51	Sabra12G0047000	5362362-5369559:-
chr14	12239541	12241542	68.3757	Sabra14G0136100	12237477-12241042:+			chr12	5365256	5367256	109.501	Sabra12G0047000	5362362-5369559:-
chr14	12241542	12243542	54.4515					chr12	5367256	5369257	75.7794	Sabra12G0047000	5362362-5369559:-
chr14	12243542	12245542	42.8565	Sabra14G0136200	12244701-12245926:-			chr12	5369257	5371257	50.5916	Sabra12G0047000	5362362-5369559:-
chr15	1234195	1236196	39.6636					chr12	5371257	5373257	122.217
chr15	1272201	1274201	45.166					chr12	5373257	5375257	86.8427
chr15	1274201	1276202	52.2379					chr12	5375257	5377258	85.7333
chr15	1276202	1278202	46.7658					chr12	5377258	5379258	71.7185	Sabra12G0047100	5378323-5380328:-
chr15	1306206	1308207	42.5466					chr12	5391260	5393260	60.5446
chr15	1308207	1310207	51.6403					chr12	5393260	5395261	55.0016
chr15	1310207	1312207	58.634					chr12	5395261	5397261	78.6331
chr15	1312207	1314208	62.6935					chr12	5397261	5399261	58.4376	Sabra12G0047300	5397810-5399294:+
chr15	1314208	1316208	63.3353					chr12	5399261	5401261	85.9283	Sabra12G0047300	5397810-5399294:+
chr15	1316208	1318208	60.1669					chr12	5401261	5403262	66.512
chr15	1318208	1320209	47.4922					chr12	5403262	5405262	90.8206
chr15	1322209	1324209	40.3942					chr12	5405262	5407262	42.233
chr15	1324209	1326210	41.4349					chr12	5407262	5409263	41.5091
chr15	2206346	2208346	46.1641	Sabra15G0024200	2207659-2214569:+			chr12	5415264	5417264	36.1656
chr15	2252353	2254353	50.0081					chr12	5443268	5445268	55.3822
chr15	2266355	2268356	55.4872					chr12	5445268	5447269	89.4149
chr15	2268356	2270356	68.5869					chr12	5447269	5449269	124.382
chr15	2270356	2272356	58.0205					chr12	5449269	5451269	177.76
chr15	2278357	2280357	53.5883	Sabra15G0025100	2279867-2280886:-			chr12	5451269	5453269	257.119
chr15	2854446	2856447	47.9315					chr12	5453269	5455270	275.43
chr15	4502702	4504702	47.9057					chr12	5455270	5457270	280.414	Sabra12G0047600	5456252-5462308:-
chr15	4504702	4506702	61.035					chr12	5457270	5459270	191.065	Sabra12G0047600	5456252-5462308:-
chr15	4506702	4508703	62.2011					chr12	5459270	5461271	171.946	Sabra12G0047600	5456252-5462308:-
chr15	4508703	4510703	55.68					chr12	5461271	5463271	213.649	Sabra12G0047600	5456252-5462308:-
chr15	4512703	4514704	64.1684					chr12	5463271	5465271	222.553
chr15	4514704	4516704	57.4234					chr12	5465271	5467272	262.661
chr15	4516704	4518704	47.7522					chr12	5467272	5469272	256.728
chr15	4670728	4672728	48.7396					chr12	5469272	5471272	202.227
chr15	4932768	4934769	61.056					chr12	5471272	5473273	90.4634
chr15	4934769	4936769	40.4789					chr12	5475273	5477273	39.6655
chr15	6797057	6799058	41.9684					chr12	5479273	5481274	48.4381	Sabra12G0047700	5479512-5481950:-
chr15	8349298	8351298	41.2078	Sabra15G0065800	8350115-8353310:-			chr12	5481274	5483274	37.6283	Sabra12G0047700	5479512-5481950:-
chr15	8491320	8493320	39.8926					chr12	5483274	5485274	183.767
chr15	8495320	8497321	68.3936					chr12	5485274	5487275	244.836
chr15	8497321	8499321	69.6162					chr12	5487275	5489275	269.429
chr15	8499321	8501321	67.6751					chr12	5489275	5491275	249.599
chr15	8501321	8503322	72.522					chr12	5491275	5493276	226.762
chr15	8503322	8505322	69.0379					chr12	5493276	5495276	251.748
chr15	8505322	8507322	61.7682					chr12	5495276	5497276	247.064
chr15	8507322	8509323	50.1938					chr12	5497276	5499277	221.183
chr15	8887381	8889382	41.4025					chr12	5499277	5501277	133.872
chr15	8889382	8891382	43.6212					chr12	5505277	5507278	84.3408
chr15	8891382	8893382	40.0307					chr12	5507278	5509278	104.58	Sabra12G0047800	5508052-5510964:+
chr15	8899383	8901383	42.08					chr12	5509278	5511278	60.9095	Sabra12G0047800,Sabra12G0047900	5508052-5510964:+,5511243-5515457:-
chr15	9117417	9119417	45.1662	Sabra15G0069800	9118352-9123733:-			chr12	5519280	5521280	33.6132
chr15	9371456	9373457	39.4017	Sabra15G0071300	9370433-9375302:+			chr12	5521280	5523280	37.106
chr15	9399461	9401461	42.2894					chr12	5529281	5531281	44.4213
chr15	9401461	9403461	63.7103					chr12	5531281	5533282	47.8978
chr15	9403461	9405461	74.2075					chr12	5533282	5535282	40.9836
chr15	9405461	9407462	79.6136					chr12	5929343	5931343	30.9648
chr15	9407462	9409462	81.4483					chr12	6221388	6223388	33.0345
chr15	9409462	9411462	80.2473					chr12	6261394	6263394	61.7034
chr15	9411462	9413463	76.0715					chr12	6263394	6265394	66.607
chr15	9413463	9415463	68.4999					chr12	6265394	6267395	74.4854
chr15	9415463	9417463	56.1204					chr12	6267395	6269395	61.5355
chr15	9809524	9811524	39.9893					chr12	6269395	6271395	69.9382
chr15	9811524	9813525	46.0132					chr12	6271395	6273396	54.1199
chr15	9813525	9815525	50.8213					chr12	6273396	6275396	63.2197
chr15	9815525	9817525	54.8311					chr12	6275396	6277396	66.4667
chr15	9817525	9819526	58.0545					chr12	6281397	6283397	41.9711	Sabra12G0051900	6282424-6285567:+
chr15	9819526	9821526	60.447					chr12	6295399	6297399	47.4293	Sabra12G0052000	6296226-6300315:-
chr15	9821526	9823526	62.4283					chr12	6299400	6301400	38.1187	Sabra12G0052000	6296226-6300315:-
chr15	9823526	9825527	63.9248					chr12	6325404	6327404	35.0214
chr15	9825527	9827527	64.6914					chr12	6327404	6329404	44.4779
chr15	9827527	9829527	63.8906					chr12	6329404	6331405	49.4978
chr15	9829527	9831528	50.9862					chr12	6331405	6333405	68.1945
chr15	9831528	9833528	62.374					chr12	6339406	6341406	33.3412	Sabra12G0052300	6337876-6341314:-
chr15	9833528	9835528	69.7721					chr12	6341406	6343406	90.7566
chr15	9835528	9837528	78.6069					chr12	6343406	6345407	86.8748
chr15	9837528	9839529	84.6466					chr12	6669457	6671457	36.6173	Sabra12G0055000	6664324-6672097:-
chr15	9839529	9841529	89.3178					chr12	6675457	6677458	33.7152
chr15	9841529	9843529	92.5748					chr12	6679458	6681458	85.4392
chr15	9843529	9845530	90.5319					chr12	6681458	6683459	57.8821	Sabra12G0055100	6683363-6687699:+
chr15	9845530	9847530	79.8451					chr12	6691460	6693460	65.5927
chr15	9847530	9849530	94.2033					chr12	6705462	6707462	40.8535
chr15	9849530	9851531	92.7703					chr12	6707462	6709463	97.9088
chr15	9851531	9853531	89.4442					chr12	6709463	6711463	157.192
chr15	9853531	9855531	85.6767					chr12	6711463	6713463	158.941
chr15	9855531	9857532	81.895					chr12	6713463	6715464	110.828
chr15	9857532	9859532	78.2755					chr12	6717464	6719464	42.3569
chr15	9859532	9861532	72.982					chr12	6719464	6721465	59.8594
chr15	9861532	9863532	67.6536					chr12	6727465	6729466	42.1603
chr15	9863532	9865533	60.9465					chr12	6729466	6731466	81.0499
chr15	9865533	9867533	53.1309					chr12	6731466	6733466	76.4891
chr15	9867533	9869533	44.8897					chr12	6745468	6747469	92.1226
chr15	9889537	9891537	44.7275					chr12	6747469	6749469	44.0982
chr15	9891537	9893537	45.1887					chr12	6753469	6755470	51.1814
chr15	9893537	9895537	43.0844					chr12	6755470	6757470	48.7179
chr15	11773829	11775829	46.0817					chr12	6757470	6759470	79.5732
chr15	11775829	11777829	49.2179					chr12	6759470	6761471	96.9362
chr15	11777829	11779829	48.0459					chr12	6761471	6763471	33.5507
chr15	11823836	11825837	42.8666					chr12	6917495	6919495	43.7184	Sabra12G0056400	6918590-6921598:+
chr15	11825837	11827837	70.6413					chr12	6923496	6925496	164.559
chr15	11827837	11829837	82.3866					chr12	6925496	6927496	173.096
chr15	11833838	11835838	62.6811					chr12	6927496	6929497	192.169
chr15	11927852	11929853	43.701					chr12	6929497	6931497	114.352
chr15	11929853	11931853	50.9826					chr12	6931497	6933497	64.5961
chr15	12305911	12307911	40.6659	Sabra15G0087500	12297401-12306291:-			chr12	6933497	6935497	127.788
chr15	12307911	12309912	53.8278					chr12	6935497	6937498	83.921	Sabra12G0056500	6936692-6938348:+
chr15	12351918	12353918	73.3839					chr12	7289552	7291552	66.1756
chr15	12353918	12355919	84.292					chr12	7291552	7293553	76.165
chr15	12355919	12357919	67.5243					chr12	7293553	7295553	52.6741
chr15	12725976	12727976	41.7385	Sabra15G0091200	12727143-12729170:+			chr12	7763625	7765625	35.7746
chr15	14130194	14132194	49.8192					chr12	8045668	8047669	31.3033	Sabra12G0065600	8044260-8050204:+
chr15	14132194	14134194	79.3942					chr12	8103677	8105677	33.6084
chr15	14134194	14136195	43.7315					chr12	8107678	8109678	47.7261
chr15	14136195	14138195	112.173					chr12	8685767	8687767	55.3089
chr15	14138195	14140195	60.3402					chr12	8687767	8689767	71.7302
chr15	14140195	14142196	59.8783					chr12	8689767	8691768	33.5495
chr15	15254368	15256368	41.9696	Sabra15G0114100	15252445-15255440:-			chr12	8691768	8693768	44.6907
chr15	15658430	15660431	48.6823					chr12	9315864	9317864	37.3272	Sabra12G0080900	9316959-9320128:+
chr15	15660431	15662431	58.7692					chr12	9615910	9617910	41.6972
chr15	16372541	16374541	55.1632					chr12	9617910	9619910	49.5619
chr15	16374541	16376542	61.9584					chr12	9815940	9817941	36.4671
chr15	16376542	16378542	55.3708					chr12	9817941	9819941	42.0586
chr16	209037	211037	59.6105					chr12	9819941	9821941	43.5657
chr16	211037	213037	67.5353					chr12	9821941	9823942	41.266
chr16	213037	215037	92.4487					chr12	9823942	9825942	36.5093
chr16	215037	217037	93.0006					chr12	10039975	10041975	34.7243
chr16	217037	219037	80.907					chr12	10139990	10141991	33.1513
chr16	219037	221037	51.582					chr12	10141991	10143991	40.9524
chr16	225037	227037	53.1488	Sabra16G0002900	225350-228606:-			chr12	10143991	10145991	40.9447
chr16	227037	229037	52.4118	Sabra16G0002900	225350-228606:-			chr12	10179996	10181997	31.0421
chr16	229037	231037	46.5667					chr12	10181997	10183997	31.908
chr16	231037	233037	42.4986					chr12	10185997	10187998	42.1933
chr16	873057	875058	49.1817	Sabra16G0009600	868145-875825:-			chr12	10187998	10189998	47.9748
chr16	901058	903058	52.6977					chr12	10189998	10191998	49.704
chr16	903058	905058	72.3786					chr12	10191998	10193999	48.3863
chr16	905058	907059	52.0795	Sabra16G0010200	905514-907549:-			chr12	10193999	10195999	41.7311
chr16	2133097	2135097	41.5421	Sabra16G0024500	2134771-2138083:-			chr12	10195999	10197999	36.1972
chr16	2153098	2155098	45.7695					chr12	10197999	10200000	37.7632
chr16	2155098	2157098	48.5768					chr12	10200000	10202000	32.1624
chr16	2167098	2169098	40.634	Sabra16G0024700	2166560-2168545:-			chr12	10274011	10276011	34.1425	Sabra12G0092700	10273593-10274915:-
chr16	2221100	2223100	42.5237	Sabra16G0025100	2221129-2222697:-			chr12	10276011	10278012	35.687
chr16	2223100	2225100	46.1921					chr12	10312017	10314017	36.817	Sabra12G0092900	10312464-10319935:+
chr16	2225100	2227100	47.7492	Sabra16G0025200	2226256-2231013:-			chr12	10472041	10474042	56.2913
chr16	2227100	2229100	47.2313	Sabra16G0025200	2226256-2231013:-			chr12	10474042	10476042	93.3494
chr16	2229100	2231100	42.5877	Sabra16G0025200	2226256-2231013:-			chr12	10476042	10478042	116.662
chr16	2233100	2235100	39.3231					chr12	10478042	10480043	127.975
chr16	2235100	2237100	41.9534	Sabra16G0025300	2236490-2246980:+			chr12	10480043	10482043	130.187
chr16	2237100	2239101	39.1941	Sabra16G0025300	2236490-2246980:+			chr12	10482043	10484043	124.722
chr16	2397106	2399106	40.378					chr12	10484043	10486044	111.33
chr16	2963123	2965123	44.0556	Sabra16G0033600	2961504-2965639:-			chr12	10486044	10488044	86.638
chr16	3919154	3921154	40.539					chr13	715140	717140	63.835	Sabra13G0011300	716538-718181:+
chr16	3921154	3923154	45.0059					chr13	729142	731142	121.35	Sabra13G0011700	730800-736495:+
chr16	3923154	3925154	48.037					chr13	773149	775149	54.0882
chr16	3925154	3927154	49.2366					chr13	777149	779150	57.7263	Sabra13G0012100	776908-778495:+
chr16	3927154	3929154	48.1525	Sabra16G0042100	3928176-3930861:-			chr13	921171	923172	38.6761
chr16	3929154	3931154	44.3601	Sabra16G0042100	3928176-3930861:-			chr13	923172	925172	43.4769
chr16	5155192	5157193	104.383	Sabra16G0051400	5154755-5156112:+			chr13	925172	927172	36.7392
chr16	5157193	5159193	60.7348	Sabra16G0051500	5157517-5161896:+			chr13	1015186	1017186	43.1581
chr16	6851246	6853246	64.9874	Sabra16G0064000	6851658-6855800:-			chr13	1017186	1019187	53.3578
chr16	6855246	6857246	44.621	Sabra16G0064000	6851658-6855800:-			chr13	1025187	1027188	42.7083
chr16	7315261	7317261	70.9099					chr13	1091198	1093198	38.3839
chr16	7317261	7319261	39.7395					chr13	1093198	1095198	46.4975
chr16	7319261	7321261	118.702					chr13	1095198	1097199	50.0897	Sabra13G0015000	1095890-1101853:-
chr16	7321261	7323261	143.277					chr13	1097199	1099199	53.1008	Sabra13G0015000	1095890-1101853:-
chr16	7323261	7325261	90.2864					chr13	1099199	1101199	51.473	Sabra13G0015000	1095890-1101853:-
chr16	7327261	7329261	60.0177	Sabra16G0068400	7328717-7332503:+			chr13	1101199	1103199	46.936	Sabra13G0015000	1095890-1101853:-
chr16	8881310	8883310	43.1925					chr13	1103199	1105200	40.2577	Sabra13G0015100	1105005-1105513:-
chr16	8883310	8885310	42.3761					chr13	1105200	1107200	32.1986	Sabra13G0015100	1105005-1105513:-
chr16	8927311	8929311	51.0201					chr13	1227219	1229219	31.2569	Sabra13G0016500	1225067-1229582:-
chr16	8929311	8931312	57.1024					chr13	1433250	1435251	30.9064
chr16	8931312	8933312	58.6323					chr13	1435251	1437251	41.6305	Sabra13G0019200	1436367-1442323:-
chr16	8933312	8935312	57.0231					chr13	1437251	1439251	46.3368	Sabra13G0019200	1436367-1442323:-
chr16	8935312	8937312	50.4831					chr13	1439251	1441252	54.8817	Sabra13G0019200	1436367-1442323:-
chr16	8937312	8939312	48.2418					chr13	1441252	1443252	62.7825	Sabra13G0019200	1436367-1442323:-
chr16	8939312	8941312	44.4246					chr13	1443252	1445252	66.306
chr16	8941312	8943312	44.9463					chr13	1445252	1447252	67.1768	Sabra13G0019300	1445473-1445981:-
chr16	8943312	8945312	40.2867					chr13	1447252	1449253	65.8751
chr16	12599427	12601427	51.8317					chr13	1449253	1451253	62.5849
chr16	12607427	12609427	53.3335					chr13	1451253	1453253	57.3264
chr16	12899437	12901437	41.4578					chr13	1453253	1455254	50.0085
chr16	13749463	13751463	88.5663	Sabra16G0112600	13749080-13749965:+			chr13	1455254	1457254	40.4988
chr16	13865467	13867467	69.7161					chr13	1497260	1499260	47.1056
chr16	14159476	14161476	42.5158					chr13	1499260	1501261	48.3603
chr16	14161476	14163476	50.1244	Sabra16G0115400	14162372-14168837:+			chr13	1903323	1905323	33.2393	Sabra13G0025100	1900869-1908418:-
chr16	16371546	16373546	62.2058					chr13	1905323	1907323	100.134	Sabra13G0025100	1900869-1908418:-
chr16	16563552	16565552	62.9508					chr13	1907323	1909324	50.6569	Sabra13G0025100	1900869-1908418:-
chr16	16885562	16887562	45.8678					chr13	1909324	1911324	105.269	Sabra13G0025200	1910941-1918790:+
chr16	17423579	17425579	46.1477	Sabra16G0137500	17425445-17426690:-			chr13	2377396	2379396	63.2989
chr16	17425579	17427579	53.3598	Sabra16G0137500,Sabra16G0137600	17425445-17426690:-,17426828-17433920:-			chr13	2379396	2381396	100.81
chr16	17427579	17429579	96.8472	Sabra16G0137600	17426828-17433920:-			chr13	2383397	2385397	53.3518	Sabra13G0030200	2381673-2388603:-
chr16	23125759	23127759	90.9309					chr13	2537420	2539421	41.1864
chr16	23127759	23129759	45.3473					chr13	2547422	2549422	32.7581
chr16	23129759	23131759	147.22					chr13	2749453	2751453	33.8227	Sabra13G0034900,Sabra13G0035000	2738680-2750083:+,2751230-2752495:-
chr16	23131759	23133759	78.6296					chr13	2903477	2905477	40.7653	Sabra13G0036700	2903942-2905662:+
chr16	23133759	23135759	80.1721					chr13	3745606	3747607	39.1435	Sabra13G0046100	3746394-3753430:-
chr16	23751779	23753779	45.8169	Sabra16G0204100	23751922-23755237:+			chr13	4299692	4301692	59.2393	Sabra13G0049600	4287426-4303115:+
chr16	25365830	25367830	70.1175	Sabra16G0221400	25362170-25371263:-			chr13	4377704	4379704	31.3542
chr16	25367830	25369830	117.112	Sabra16G0221400	25362170-25371263:-			chr13	4385705	4387705	49.976
chr16	25369830	25371830	106.36	Sabra16G0221400	25362170-25371263:-			chr13	4737759	4739760	110.724	Sabra13G0053300	4738559-4740631:-
chr16	25371830	25373830	136.066					chr13	4739760	4741760	105.946	Sabra13G0053300	4738559-4740631:-
chr16	25373830	25375830	63.2272					chr13	4851777	4853777	73.2658
chr16	25699840	25701840	45.4094	Sabra16G0224300	25696118-25713112:+			chr13	4853777	4855777	44.2779
chr16	25701840	25703840	46.5596	Sabra16G0224300	25696118-25713112:+			chr13	4855777	4857778	83.5769
chr16	25705840	25707840	202.22	Sabra16G0224300	25696118-25713112:+			chr13	4945791	4947792	32.7084
chr16	25707840	25709840	165.908	Sabra16G0224300	25696118-25713112:+			chr13	4947792	4949792	32.3923
chr16	26111853	26113853	52.519					chr13	4961794	4963794	37.2062
chr16	26145854	26147854	90.8318	Sabra16G0228600	26141171-26149567:-			chr13	4967795	4969795	38.248
chr16	26147854	26149854	85.2435	Sabra16G0228600	26141171-26149567:-			chr13	5519880	5521880	39.3789
chr16	26149854	26151854	77.3448					chr13	5635898	5637898	66.935
chr16	26151854	26153854	69.0144					chr13	5637898	5639898	49.6226
chr16	26823876	26825876	60.4844					chr13	5653900	5655901	44.1067
chr16	26825876	26827876	43.1271					chr13	5655901	5657901	80.6293
chr16	26929879	26931879	40.4737					chr13	5657901	5659901	72.7461
chr16	26931879	26933879	45.6269					chr13	5663902	5665902	58.3304
chr16	26953880	26955880	42.6463					chr13	6496030	6498030	40.4087
chr16	26955880	26957880	47.0415					chr13	6498030	6500031	79.9603
chr16	26957880	26959880	56.4788					chr13	6500031	6502031	75.4431
chr16	26959880	26961880	60.3798					chr13	6502031	6504031	87.6343
chr16	26961880	26963880	54.9971					chr13	6510032	6512032	41.0835
chr16	26967880	26969880	39.2929					chr13	6512032	6514033	73.5302
chr16	26969880	26971880	55.3544					chr13	6776073	6778073	37.2964
chr16	26971880	26973880	56.6139					chr13	6808078	6810078	64.8978
chr16	26973880	26975880	46.8473					chr13	8614356	8616357	65.2453
chr16	27211888	27213888	67.8272					chr13	8620357	8622357	53.5203	Sabra13G0077200	8621928-8629178:+
chr16	27213888	27215888	58.5825					chr13	8626358	8628358	34.319	Sabra13G0077200	8621928-8629178:+
chr16	27245889	27247889	55.0347					chr13	8902401	8904401	45.2991
chr16	27249889	27251889	60.4869	Sabra16G0236200	27251788-27261484:+			chr13	8904401	8906401	60.1138
chr16	27351892	27353892	80.6945					chr13	8906401	8908402	67.1952
chr16	27353892	27355892	96.2535					chr13	8908402	8910402	73.2419
chr16	27451895	27453895	72.4857					chr13	8910402	8912402	66.4857
chr16	27453895	27455895	80.9684					chr13	8912402	8914402	48.4097
chr16	27455895	27457896	73.3907					chr13	8914402	8916403	81.0232
chr16	27457896	27459896	53.4688					chr13	8916403	8918403	87.2026
chr16	27483896	27485896	45.3606					chr13	8918403	8920403	40.413
chr16	27485896	27487896	47.3948					chr13	8920403	8922404	90.6122
chr16	28479928	28481928	64.4122	Sabra16G0246000	28479173-28483268:+			chr13	8922404	8924404	65.4018	Sabra13G0078800	8923736-8925319:-
chr16	29021945	29023945	47.1402					chr13	8952408	8954409	31.3713	Sabra13G0079000	8945037-8960026:+
chr16	29151949	29153949	72.226	Sabra16G0250400	29153542-29159046:+			chr13	9306463	9308463	54.3395	Sabra13G0081600	9307325-9308414:+
chr16	29153949	29155949	65.3614	Sabra16G0250400	29153542-29159046:+			chr13	9308463	9310463	59.5157
chr16	29155949	29157949	95.4178	Sabra16G0250400	29153542-29159046:+			chr13	9310463	9312464	54.0525
chr16	29157949	29159949	83.1915	Sabra16G0250400	29153542-29159046:+			chr13	9340468	9342468	34.0908
chr16	29341955	29343955	49.0511					chr13	9342468	9344469	38.397
chr16	29343955	29345955	62.7851					chr13	9344469	9346469	40.7965
chr16	29345955	29347955	70.4573					chr13	9346469	9348469	40.5792
chr16	29347955	29349955	71.7843					chr13	9348469	9350470	36.7082
chr16	29349955	29351955	64.1372					chr13	9352470	9354470	32.0363
chr16	29351955	29353955	62.1667					chr13	9358471	9360471	32.9491
chr16	29353955	29355955	56.6869					chr13	9412479	9414479	40.0007
chr16	29355955	29357955	45.9556					chr13	9414479	9416480	48.0615
chr16	29635964	29637964	43.9758					chr13	9416480	9418480	50.2153
chr16	32518055	32520055	49.2175					chr13	9418480	9420480	47.7014
chr16	32600058	32602058	58.1758	Sabra16G0274600	32595323-32605844:+			chr13	9428482	9430482	32.6813
chr16	32602058	32604058	60.1958	Sabra16G0274600	32595323-32605844:+			chr13	9432482	9434483	43.4079
chr16	32604058	32606058	47.8146	Sabra16G0274600,Sabra16G0274700	32595323-32605844:+,32605806-32611046:-			chr13	9434483	9436483	47.3128
chr16	32606058	32608058	82.3431	Sabra16G0274700	32605806-32611046:-			chr13	9436483	9438483	48.2532
chr16	32608058	32610058	41.388	Sabra16G0274700	32605806-32611046:-			chr13	9438483	9440483	45.6829
chr16	32610058	32612058	61.3336	Sabra16G0274700	32605806-32611046:-			chr13	9440483	9442484	36.2106
chr16	33512086	33514086	39.3448					chr13	9538499	9540499	40.5894
chr16	33516086	33518087	49.6519					chr13	9540499	9542499	39.3661	Sabra13G0082700	9541057-9541669:+
chr16	33518087	33520087	43.9669	Sabra16G0279000	33519258-33522237:-			chr13	9542499	9544500	31.7444	Sabra13G0082800	9543351-9554767:-
chr16	33662091	33664091	44.6766					chr13	9558502	9560502	61.9307
chr16	33664091	33666091	49.4094					chr13	9560502	9562502	65.6363
chr16	33666091	33668091	55.6056					chr13	9580505	9582505	34.7944
chr16	33668091	33670091	61.7992					chr13	9624512	9626512	38.025
chr16	33670091	33672091	66.2653	Sabra16G0279900	33670112-33670557:+			chr13	10368626	10370627	52.9594
chr16	33672091	33674091	69.3679					chr13	10370627	10372627	74.9328
chr16	33674091	33676092	71.0595					chr13	10372627	10374627	65.2089
chr16	33676092	33678092	71.1901					chr13	10374627	10376628	38.0728
chr16	33678092	33680092	69.3548					chr13	10378628	10380628	66.3247
chr16	33680092	33682092	62.7409					chr13	10380628	10382629	91.8512
chr16	33682092	33684092	61.4118					chr13	10382629	10384629	64.4055
chr16	33684092	33686092	57.5573					chr13	10422635	10424635	40.5467
chr16	33686092	33688092	52.3448					chr13	10424635	10426635	46.5675
chr16	33756094	33758094	39.029	Sabra16G0280100	33751354-33761661:+			chr13	10842699	10844700	54.028	Sabra13G0090800	10843209-10849290:-
chr16	34386114	34388114	60.7871					chr13	10904709	10906709	73.7951	Sabra13G0091200	10904115-10915200:+
chr16	38298237	38300237	49.1308					chr13	10906709	10908710	48.2026	Sabra13G0091200	10904115-10915200:+
chr16	38300237	38302237	50.0627					chr13	10908710	10910710	64.8477	Sabra13G0091200	10904115-10915200:+
chr16	38302237	38304237	52.9055					chr13	10910710	10912710	118.992	Sabra13G0091200	10904115-10915200:+
chr16	38616247	38618247	46.2286					chr13	10974720	10976720	35.1532
chr16	38618247	38620247	47.7234					chr13	11116742	11118742	73.5625
chr16	38620247	38622247	43.5954					chr13	11538807	11540807	45.0808
chr16	38622247	38624248	46.5046					chr13	11982875	11984875	42.9823
chr16	38624248	38626248	47.2813					chr13	11984875	11986876	68.7681
chr16	38626248	38628248	47.5498					chr13	11998878	12000878	53.4902
chr16	38628248	38630248	42.6075					chr13	12004878	12006879	53.3916
chr16	39006260	39008260	39.8918					chr13	12006879	12008879	40.483
chr16	39012260	39014260	71.0541	Sabra16G0316200	39008859-39014598:-			chr13	12432944	12434945	47.1456
chr16	39016260	39018260	131.079					chr13	12440946	12442946	68.2699	Sabra13G0105600	12438387-12446515:-
chr16	39018260	39020260	157.293					chr13	12442946	12444946	42.5333	Sabra13G0105600	12438387-12446515:-
chr16	39020260	39022260	100.974					chr13	13103048	13105048	33.2436
chr16	39024260	39026260	60.596	Sabra16G0316300	39025853-39031386:-			chr13	13105048	13107048	31.0575
chr16	39446273	39448273	54.7393					chr13	13145054	13147054	40.0845
chr16	39448273	39450274	67.5509					chr13	13595123	13597124	40.6927	Sabra13G0117700,Sabra13G0117800	13594882-13595838:-,13595867-13597282:-
chr16	39458274	39460274	109.521					chr13	13957179	13959179	49.8323
chr16	39460274	39462274	188.25					chr13	13959179	13961180	99.9371
chr16	39462274	39464274	155.136					chr13	13961180	13963180	101.439
chr16	39466274	39468274	55.6638					chr13	13963180	13965180	79.9159
chr16	39468274	39470274	138.401	Sabra16G0321000	39468937-39474455:-			chr13	13965180	13967181	50.4603	Sabra13G0121900	13965728-13973497:-
chr16	39488275	39490275	60.9979	Sabra16G0321200	39489741-39493762:+			chr13	14361241	14363242	34.5117	Sabra13G0126600	14360569-14364634:+
chr16	39490275	39492275	88.2843	Sabra16G0321200	39489741-39493762:+			chr14	1163577	1165578	59.2496	Sabra14G0013400,Sabra14G0013500	1162450-1163790:+,1163912-1165071:+
chr16	39492275	39494275	97.8641	Sabra16G0321200	39489741-39493762:+			chr14	1759683	1761683	84.0887	Sabra14G0020000	1759972-1763888:-
chr16	39494275	39496275	98.621	Sabra16G0321300	39494385-39506285:-			chr14	1855700	1857700	32.3849	Sabra14G0021700	1852822-1856741:-
chr16	39496275	39498275	94.1968	Sabra16G0321300	39494385-39506285:-			chr14	3245947	3247947	35.7589
chr16	39498275	39500275	86.5077	Sabra16G0321300	39494385-39506285:-			chr14	3247947	3249948	39.7114	Sabra14G0038200	3248934-3249485:-
chr16	39500275	39502275	76.7111	Sabra16G0321300	39494385-39506285:-			chr14	3251948	3253948	54.5185
chr16	39502275	39504275	65.5701	Sabra16G0321300	39494385-39506285:-			chr14	3253948	3255949	67.2955
chr16	39504275	39506275	53.6256	Sabra16G0321300	39494385-39506285:-			chr14	3255949	3257949	66.6651
chr16	39506275	39508275	41.3184	Sabra16G0321300	39494385-39506285:-			chr14	3257949	3259949	63.1792
chr17	553488	555488	40.2766					chr14	3259949	3261950	50.7533
chr17	555488	557488	42.25					chr14	3830051	3832051	97.1802	Sabra14G0045200	3829727-3832130:-
chr17	557488	559489	43.5219					chr14	3832051	3834051	49.3795	Sabra14G0045200	3829727-3832130:-
chr17	559489	561489	44.0953					chr14	4640195	4642195	33.4934	Sabra14G0054800	4639266-4641628:-
chr17	561489	563489	43.9635					chr14	5160287	5162287	31.2344	Sabra14G0061400	5158188-5164968:-
chr17	563489	565490	43.1144					chr14	5692381	5694382	31.7715	Sabra14G0067500	5689434-5698939:-
chr17	565490	567490	41.532					chr14	5694382	5696382	78.8208	Sabra14G0067500	5689434-5698939:-
chr17	567490	569490	39.2006					chr14	5700383	5702383	44.1329
chr17	631500	633500	41.7317					chr14	5702383	5704384	35.3368
chr17	637501	639501	48.4673					chr14	7376681	7378681	47.3785	Sabra14G0086500	7376180-7378421:-
chr17	639501	641502	46.3564					chr14	7378681	7380681	191.49	Sabra14G0086600	7379151-7381068:-
chr17	647503	649503	40.8173					chr14	7380681	7382682	148.765	Sabra14G0086600	7379151-7381068:-
chr17	649503	651503	41.8082					chr14	7382682	7384682	188.39
chr17	651503	653503	43.4086					chr14	7384682	7386682	96.738	Sabra14G0086700	7386519-7387712:+
chr17	2243753	2245753	45.0272					chr14	7422689	7424689	40.0192	Sabra14G0087100,Sabra14G0087200	7418306-7423115:+,7423415-7425373:+
chr17	2245753	2247753	47.8154					chr14	7582717	7584717	100.46
chr17	2247753	2249753	46.2483					chr14	7584717	7586718	51.0769
chr17	2385775	2387775	45.2967					chr14	7586718	7588718	69.2768	Sabra14G0089400	7588240-7593979:-
chr17	2387775	2389775	41.4457					chr14	7588718	7590719	89.5514	Sabra14G0089400	7588240-7593979:-
chr17	2647816	2649816	46.1339					chr14	7590719	7592719	91.8681	Sabra14G0089400	7588240-7593979:-
chr17	2649816	2651816	54.6603					chr14	7734744	7736744	65.4912	Sabra14G0090900	7732994-7736019:+
chr17	2651816	2653817	60.5208					chr14	7736744	7738745	190.255	Sabra14G0091000	7737228-7741719:-
chr17	2653817	2655817	64.4847					chr14	7738745	7740745	185.019	Sabra14G0091000	7737228-7741719:-
chr17	2655817	2657817	66.962					chr14	7740745	7742746	139.006	Sabra14G0091000,Sabra14G0091100	7737228-7741719:-,7742597-7745908:+
chr17	2657817	2659818	68.2308					chr14	8158819	8160820	32.3294	Sabra14G0096800	8156339-8159294:+
chr17	2659818	2661818	68.4892					chr14	8160820	8162820	49.4088
chr17	2661818	2663818	67.8264					chr14	8162820	8164820	44.9179
chr17	2663818	2665819	66.081					chr14	8164820	8166821	32.9686
chr17	2665819	2667819	62.0621					chr14	9032975	9034975	42.9999	Sabra14G0106400	9022089-9041092:-
chr17	2667819	2669819	47.3573					chr14	9034975	9036975	35.6675	Sabra14G0106400	9022089-9041092:-
chr17	2669819	2671820	54.9756					chr14	9036975	9038976	45.1994	Sabra14G0106400	9022089-9041092:-
chr17	2671820	2673820	47.1477					chr14	9387037	9389038	50.4737
chr17	2673820	2675820	46.5131					chr14	10151173	10153174	32.6159	Sabra14G0115700	10147795-10152147:-
chr17	2675820	2677820	43.2561					chr14	10155174	10157174	50.4722
chr17	2737830	2739830	40.3217					chr14	10157174	10159175	39.4289
chr17	2739830	2741831	41.9231					chr14	10245190	10247190	35.3049	Sabra14G0116700	10245091-10245816:-
chr17	2741831	2743831	41.541					chr14	10249191	10251191	67.8333	Sabra14G0116800	10250058-10252527:+
chr17	3996027	3998027	55.4155	Sabra17G0028500	3991999-4001621:+			chr14	10251191	10253191	44.9369	Sabra14G0116800	10250058-10252527:+
chr17	3998027	4000028	50.9074	Sabra17G0028500	3991999-4001621:+			chr14	10253191	10255192	62.696
chr17	4006028	4008029	45.1538					chr14	10255192	10257192	92.2142
chr17	4008029	4010029	48.2038					chr14	10257192	10259192	78.8661	Sabra14G0116900	10258165-10267665:+
chr17	4010029	4012029	41.0658					chr14	10259192	10261193	64.9187	Sabra14G0116900	10258165-10267665:+
chr17	4368085	4370086	39.0249	Sabra17G0032100	4369586-4390488:+			chr14	10261193	10263193	49.074	Sabra14G0116900	10258165-10267665:+
chr17	4372086	4374086	42.8696	Sabra17G0032100	4369586-4390488:+			chr14	10263193	10265193	68.2696	Sabra14G0116900	10258165-10267665:+
chr17	4374086	4376086	49.4314	Sabra17G0032100	4369586-4390488:+			chr14	10265193	10267194	33.964	Sabra14G0116900	10258165-10267665:+
chr17	5192214	5194215	50.3745					chr14	10325204	10327204	54.1173
chr17	5194215	5196215	49.266					chr14	10479231	10481232	48.9376	Sabra14G0119100	10478745-10479443:-
chr17	5196215	5198215	43.4979	Sabra17G0037300	5196943-5202407:-			chr14	11013326	11015327	32.9486
chr17	5212217	5214218	42.9216					chr14	11017327	11019327	41.0045
chr17	6252380	6254381	39.2868					chr14	11027329	11029329	63.1783
chr17	7574587	7576588	83.3	Sabra17G0055200	7575220-7578591:-			chr14	11859477	11861477	56.2431	Sabra14G0132600	11855777-11865046:-
chr17	7580588	7582589	92.8618					chr14	11861477	11863477	58.547	Sabra14G0132600	11855777-11865046:-
chr17	7582589	7584589	70.5946					chr14	11863477	11865478	54.641	Sabra14G0132600	11855777-11865046:-
chr17	7584589	7586589	59.4723					chr14	11923488	11925488	36.2999	Sabra14G0133000	11919023-11925776:-
chr17	7720610	7722611	50.7882	Sabra17G0056900	7721525-7724115:-			chr14	11927489	11929489	39.9637
chr17	7722611	7724611	53.6942	Sabra17G0056900,Sabra17G0057000	7721525-7724115:-,7724179-7726769:-			chr14	12041509	12043509	32.1008
chr17	7724611	7726611	53.6609	Sabra17G0057000	7724179-7726769:-			chr14	12065513	12067513	59.4078	Sabra14G0134700	12065332-12072778:-
chr17	7902639	7904639	56.721					chr14	12067513	12069514	64.0377	Sabra14G0134700	12065332-12072778:-
chr17	7904639	7906639	97.6474					chr14	12069514	12071514	146.241	Sabra14G0134700	12065332-12072778:-
chr17	7906639	7908640	117.383					chr14	12071514	12073515	123.493	Sabra14G0134700	12065332-12072778:-
chr17	7908640	7910640	119.782					chr14	12075515	12077515	42.1128	Sabra14G0134800	12075442-12076708:+
chr17	7910640	7912640	72.1943					chr14	12233543	12235543	79.8081
chr17	7912640	7914641	62.1862					chr14	12235543	12237544	79.1862	Sabra14G0136100	12237477-12241042:+
chr17	7914641	7916641	45.2074					chr14	12237544	12239544	35.2118	Sabra14G0136100	12237477-12241042:+
chr17	7920642	7922642	52.8526	Sabra17G0058300	7922495-7922836:-			chr14	12239544	12241544	52.6145	Sabra14G0136100	12237477-12241042:+
chr17	7928643	7930643	70.3886					chr14	12241544	12243545	70.7514
chr17	7932643	7934644	52.034					chr14	12243545	12245545	76.4791	Sabra14G0136200	12244701-12245926:-
chr17	8022657	8024658	55.909					chr14	12245545	12247545	70.247	Sabra14G0136200,Sabra14G0136300	12244701-12245926:-,12245971-12247028:-
chr17	8024658	8026658	45.677					chr14	12247545	12249546	87.0544
chr17	8032659	8034659	53.4612					chr14	12249546	12251546	72.2823
chr17	8034659	8036660	48.1282					chr14	12251546	12253546	39.3438	Sabra14G0136400	12252283-12252975:-
chr17	8036660	8038660	121.264					chr15	654042	656042	57.6661	Sabra15G0010000	646261-658245:-
chr17	8038660	8040660	121.985	Sabra17G0058900	8040155-8048080:-			chr15	656042	658043	35.2494	Sabra15G0010000	646261-658245:-
chr17	8040660	8042661	64.0565	Sabra17G0058900	8040155-8048080:-			chr15	1224074	1226074	31.899
chr17	8042661	8044661	50.9297	Sabra17G0058900	8040155-8048080:-			chr15	1232074	1234075	47.739
chr17	8044661	8046661	54.6537	Sabra17G0058900	8040155-8048080:-			chr15	1234075	1236075	52.9499
chr17	8168680	8170681	75.5296					chr15	1238075	1240075	33.4491
chr17	8170681	8172681	101.37					chr15	1240075	1242075	32.632
chr17	8172681	8174681	98.8712					chr15	1272077	1274077	36.8352
chr17	8174681	8176682	78.3658					chr15	1274077	1276077	44.2192
chr17	8176682	8178682	135.716					chr15	1306079	1308079	36.956
chr17	8178682	8180682	160.428					chr15	1308079	1310079	45.6263
chr17	8180682	8182683	162.193					chr15	1310079	1312079	53.3812
chr17	8182683	8184683	148.193					chr15	1312079	1314079	58.5428
chr17	8184683	8186683	141.247					chr15	1314079	1316079	59.5445
chr17	8186683	8188683	111.401	Sabra17G0059800	8188613-8191518:+			chr15	1316079	1318079	54.8031
chr17	8190684	8192684	44.9264	Sabra17G0059800	8188613-8191518:+			chr15	1318079	1320079	45.2293
chr17	8192684	8194684	58.6749					chr15	1320079	1322079	33.0305
chr17	8196685	8198685	108.859					chr15	1432086	1434086	78.1378	Sabra15G0017200	1425428-1432659:+
chr17	8198685	8200685	173.464					chr15	2958170	2960170	31.0338
chr17	8200685	8202686	199.176					chr15	2960170	2962171	36.5133
chr17	8202686	8204686	210.574					chr15	2962171	2964171	37.3877
chr17	8204686	8206686	213.488					chr15	2964171	2966171	35.4223
chr17	8206686	8208687	209.811					chr15	2966171	2968171	31.0141
chr17	8208687	8210687	199.792					chr15	3036175	3038175	35.1194
chr17	8210687	8212687	181.776					chr15	3486200	3488200	35.3451
chr17	8212687	8214688	145.071					chr15	3488200	3490200	38.1805
chr17	8214688	8216688	104.229					chr15	3490200	3492200	39.4886
chr17	8216688	8218688	88.63					chr15	3492200	3494200	39.3746
chr17	8218688	8220689	49.943	Sabra17G0059900	8219000-8220580:-			chr15	3494200	3496200	37.8465
chr17	8220689	8222689	39.662					chr15	3496200	3498200	34.7949
chr17	8222689	8224689	41.9196					chr15	4254242	4256243	43.6098
chr17	8224689	8226689	47.3535					chr15	4256243	4258243	55.8623
chr17	8226689	8228690	56.6953					chr15	4258243	4260243	61.7761
chr17	8864789	8866790	62.3912					chr15	4260243	4262243	69.2877
chr17	8866790	8868790	70.0326					chr15	4262243	4264243	77.6828
chr17	8868790	8870790	66.0716					chr15	4264243	4266243	82.6911
chr17	8870790	8872791	50.0088					chr15	4266243	4268243	80.2274
chr17	9120829	9122830	41.1214					chr15	4268243	4270243	65.7058
chr17	9144833	9146834	39.1088	Sabra17G0063100	9142247-9145034:-			chr15	4270243	4272243	89.5561
chr17	9636910	9638911	60.3507					chr15	4272243	4274244	93.8642
chr17	9638911	9640911	74.2087					chr15	4274244	4276244	97.0363
chr17	9640911	9642911	83.8167					chr15	4276244	4278244	103.599
chr17	9642911	9644912	90.7808					chr15	4278244	4280244	105.837
chr17	9644912	9646912	95.8155					chr15	4280244	4282244	105.057
chr17	9646912	9648912	99.3066					chr15	4282244	4284244	107.378
chr17	9648912	9650912	101.479					chr15	4284244	4286244	106.751
chr17	9650912	9652913	102.461					chr15	4286244	4288244	105.046
chr17	9652913	9654913	102.099					chr15	4288244	4290244	102.446
chr17	9654913	9656913	100.224					chr15	4290244	4292245	98.866
chr17	9656913	9658914	96.6584					chr15	4292245	4294245	93.9434
chr17	9658914	9660914	87.5885					chr15	4294245	4296245	86.6392
chr17	9660914	9662914	87.6875					chr15	4296245	4298245	72.7799
chr17	9662914	9664915	84.3949					chr15	4298245	4300245	38.6817
chr17	9664915	9666915	78.4029					chr15	4300245	4302245	70.0941
chr17	9666915	9668915	70.2782					chr15	4302245	4304245	74.0151
chr17	9668915	9670916	59.6724					chr15	4304245	4306245	72.5588
chr17	9670916	9672916	45.539					chr15	4306245	4308245	67.9736
chr17	9688918	9690919	54.74	Sabra17G0065000	9689884-9690509:-			chr15	4308245	4310246	59.3982
chr17	9690919	9692919	58.114					chr15	4310246	4312246	41.4375
chr17	9692919	9694919	57.8625					chr15	4312246	4314246	40.2336
chr17	9694919	9696920	51.3733	Sabra17G0065100	9696881-9720943:-			chr15	4396250	4398250	39.9971
chr17	9832941	9834941	40.7966					chr15	4506256	4508257	38.7891
chr17	9834941	9836942	41.5075					chr15	4508257	4510257	55.3545
chr17	9874948	9876948	50.0155					chr15	4510257	4512257	56.5764
chr17	9876948	9878948	64.024					chr15	4512257	4514257	68.531
chr17	9878948	9880948	71.9705					chr15	4514257	4516257	53.2863
chr17	9880948	9882949	74.5884	Sabra17G0065800	9882825-9887911:+			chr15	4610262	4612262	35.8471
chr17	9882949	9884949	71.4013	Sabra17G0065800	9882825-9887911:+			chr15	4612262	4614262	54.0725
chr17	9884949	9886949	59.3382	Sabra17G0065800	9882825-9887911:+			chr15	4620263	4622263	36.1352	Sabra15G0039000	4618053-4626912:-
chr17	9890950	9892950	40.8079					chr15	4628263	4630263	40.4796	Sabra15G0039100	4630000-4630563:+
chr17	9892950	9894951	40.229					chr15	4838275	4840275	61.4843
chr17	9946959	9948959	82.1147					chr15	5728324	5730324	33.05
chr17	9948959	9950959	126.4					chr15	7294411	7296411	31.7732
chr17	9950959	9952960	142.978					chr15	7296411	7298412	32.7887
chr17	9952960	9954960	145.379	Sabra17G0066400	9953830-9956323:+			chr15	7298412	7300412	33.4719
chr17	9958961	9960961	71.1092	Sabra17G0066500	9956238-9960313:-			chr15	7300412	7302412	33.7093
chr17	9960961	9962961	92.3954					chr15	7302412	7304412	33.1793
chr17	9962961	9964962	89.0008					chr15	7306412	7308412	32.2107
chr17	10909110	10911110	41.0711					chr15	7308412	7310412	31.7382
chr17	11259164	11261165	71.1333					chr15	7440419	7442420	30.895
chr17	11451194	11453195	81.8239					chr15	7442420	7444420	32.8428
chr17	11453195	11455195	91.3513					chr15	7444420	7446420	33.5591
chr17	11455195	11457195	102.177					chr15	7446420	7448420	32.9989
chr17	11457195	11459196	99.6014					chr15	7448420	7450420	30.9174
chr17	11459196	11461196	97.4261	Sabra17G0075800	11459508-11463293:+			chr15	7476421	7478422	31.6964
chr17	11461196	11463196	48.9359	Sabra17G0075800	11459508-11463293:+			chr15	8202462	8204462	40.2453
chr17	11617220	11619221	72.5606	Sabra17G0077200,Sabra17G0077300	11615049-11619144:+,11616635-11617781:-			chr15	8204462	8206462	48.1164
chr17	11623221	11625222	48.8783	Sabra17G0077500	11624709-11627144:-			chr15	8206462	8208462	52.9534
chr17	11695233	11697233	48.1527					chr15	8208462	8210462	53.9983
chr17	11697233	11699233	53.9814					chr15	8210462	8212462	49.7648
chr17	11699233	11701234	49.3445					chr15	8212462	8214462	36.7339
chr17	11703234	11705234	57.2742					chr15	8222463	8224463	43.1247
chr17	11705234	11707234	40.9053					chr15	8224463	8226463	59.2324
chr17	12053289	12055289	39.8971					chr15	8226463	8228463	45.9764
chr17	12055289	12057289	55.0218					chr15	8228463	8230463	54.7501
chr17	12211313	12213314	55.9426					chr15	8230463	8232463	96.7554
chr17	12213314	12215314	58.225					chr15	8232463	8234464	112.581
chr17	12325331	12327332	57.6478					chr15	8234464	8236464	120.798
chr17	12327332	12329332	67.6136					chr15	8236464	8238464	124.067
chr17	12331332	12333333	72.5529	Sabra17G0083600	12330221-12331642:+			chr15	8238464	8240464	123.139
chr17	12335333	12337333	74.4243	Sabra17G0083700	12336756-12338566:-			chr15	8240464	8242464	117.954
chr17	13203469	13205469	43.5837	Sabra17G0091100	13205392-13206931:-			chr15	8242464	8244464	107.633
chr17	13261478	13263478	41.7504					chr15	8244464	8246464	89.3531
chr17	13535521	13537521	40.6242	Sabra17G0093100	13536983-13538110:-			chr15	8246464	8248464	49.9418
chr17	13823566	13825566	40.1508					chr15	8250464	8252465	62.7481
chr17	13825566	13827567	68.9552					chr15	8252465	8254465	69.6993
chr17	13827567	13829567	76.7981					chr15	8254465	8256465	67.7874
chr17	13829567	13831567	67.2505	Sabra17G0096100	13830259-13834509:-			chr15	8256465	8258465	60.8066
chr17	14683701	14685701	82.5674	Sabra17G0105000	14679488-14683702:-			chr15	8258465	8260465	51.7445	Sabra15G0065000	8259022-8260560:-
chr17	14685701	14687701	130.603					chr15	8264465	8266465	45.9674
chr17	14687701	14689702	145.427					chr15	8266465	8268465	50.3744
chr17	14689702	14691702	110.909	Sabra17G0105100	14691641-14709242:-			chr15	8324469	8326469	31.1867
chr17	14705704	14707704	53.8296	Sabra17G0105100	14691641-14709242:-			chr15	8338469	8340469	46.8025
chr17	14707704	14709705	97.3206	Sabra17G0105100	14691641-14709242:-			chr15	8340469	8342470	75.1569
chr17	15523832	15525832	44.1966					chr15	8342470	8344470	64.9646	Sabra15G0065700	8342576-8345891:+
chr17	15525832	15527833	42.2368					chr15	8344470	8346470	115.011	Sabra15G0065700	8342576-8345891:+
chr17	15547836	15549836	49.8015					chr15	8346470	8348470	68.6042
chr17	15549836	15551837	56.7385					chr15	8348470	8350470	97.4731	Sabra15G0065800	8350115-8353310:-
chr17	15551837	15553837	56.6173					chr15	8350470	8352470	88.1678	Sabra15G0065800	8350115-8353310:-
chr17	15553837	15555837	59.5133	Sabra17G0112400	15554555-15566435:-			chr15	8352470	8354470	60.753	Sabra15G0065800	8350115-8353310:-
chr17	15555837	15557837	58.0644	Sabra17G0112400	15554555-15566435:-			chr15	8388472	8390472	70.5493
chr17	15557837	15559838	52.1952	Sabra17G0112400	15554555-15566435:-			chr15	8390472	8392472	118.813
chr17	15563838	15565839	40.0004	Sabra17G0112400	15554555-15566435:-			chr15	8392472	8394472	146.741
chr17	15651852	15653853	53.0351					chr15	8394472	8396473	163.619
chr17	15653853	15655853	82.0932					chr15	8396473	8398473	172.656
chr17	15655853	15657853	101.908					chr15	8398473	8400473	174.547
chr17	15657853	15659853	114.613					chr15	8400473	8402473	167.642	Sabra15G0066000	8401698-8408887:+
chr17	15659853	15661854	120.22					chr15	8402473	8404473	145.651	Sabra15G0066000	8401698-8408887:+
chr17	15661854	15663854	115.37					chr15	8404473	8406473	145.594	Sabra15G0066000	8401698-8408887:+
chr17	15663854	15665854	106.269					chr15	8406473	8408473	136.676	Sabra15G0066000	8401698-8408887:+
chr17	15665854	15667855	64.0518					chr15	8408473	8410473	106.391	Sabra15G0066000	8401698-8408887:+
chr17	15673856	15675856	55.2331	Sabra17G0113300	15674893-15676840:-			chr15	8412473	8414474	51.1613
chr17	15675856	15677856	64.5018	Sabra17G0113300	15674893-15676840:-			chr15	8414474	8416474	72.7478
chr17	15677856	15679857	45.228	Sabra17G0113400	15678699-15683005:-			chr15	8416474	8418474	74.9858
chr17	15681857	15683857	48.0647	Sabra17G0113400	15678699-15683005:-			chr15	8418474	8420474	71.9856
chr17	15779872	15781873	47.2767					chr15	8420474	8422474	44.1182
chr17	15935897	15937897	46.4226	Sabra17G0115400	15930407-15938734:-			chr15	8478477	8480477	32.8779
chr17	15937897	15939897	52.6505	Sabra17G0115400	15930407-15938734:-			chr15	8480477	8482477	43.4237
chr17	15939897	15941898	40.6892					chr15	8492478	8494478	57.8743
chr17	15941898	15943898	42.506					chr15	8494478	8496478	60.7499
chr17	16079919	16081920	45.0951					chr15	8496478	8498478	72.0465
chr17	16081920	16083920	46.1113					chr15	8498478	8500478	73.7633
chr17	16085920	16087920	57.0458					chr15	8500478	8502478	88.0041
chr17	16087920	16089921	82.9853					chr15	8502478	8504479	89.4032
chr17	16089921	16091921	90.9386	Sabra17G0116100	16091093-16097463:-			chr15	8504479	8506479	84.6851
chr17	16091921	16093921	87.175	Sabra17G0116100	16091093-16097463:-			chr15	8506479	8508479	74.4325
chr17	16093921	16095922	75.2282	Sabra17G0116100	16091093-16097463:-			chr15	8508479	8510479	57.8476
chr17	16097922	16099922	54.3189					chr15	8510479	8512479	32.4965
chr17	16099922	16101923	58.2966					chr15	8608484	8610484	44.8755	Sabra15G0067900	8601955-8615988:+
chr17	16101923	16103923	45.6839					chr15	8610484	8612485	56.2857	Sabra15G0067900	8601955-8615988:+
chr17	16189936	16191937	60.3762					chr15	8612485	8614485	61.3399	Sabra15G0067900	8601955-8615988:+
chr17	16191937	16193937	78.2722	Sabra17G0116600	16193084-16194904:+			chr15	8614485	8616485	60.9518	Sabra15G0067900	8601955-8615988:+
chr17	16193937	16195937	67.4085	Sabra17G0116600	16193084-16194904:+			chr15	8616485	8618485	53.4517
chr17	16195937	16197938	80.7467					chr15	8618485	8620485	38.3359
chr17	16197938	16199938	43.0037	Sabra17G0116700	16198407-16200313:-			chr15	8624485	8626485	42.4091
chr17	16199938	16201938	42.9282	Sabra17G0116700,Sabra17G0116800	16198407-16200313:-,16201734-16206008:-			chr15	8626485	8628485	47.2775
chr17	16265948	16267949	59.6751	Sabra17G0117900	16264701-16269442:-			chr15	8628485	8630486	37.0168	Sabra15G0068100	8628582-8632278:+
chr18	1812952	1814953	39.6434					chr15	8702490	8704490	34.1363
chr18	3143115	3145116	55.7148	Sabra18G0033200	3138325-3154830:-			chr15	8704490	8706490	49.2237
chr18	3145116	3147116	66.9074	Sabra18G0033200	3138325-3154830:-			chr15	8706490	8708490	56.9161
chr18	3147116	3149116	66.5163	Sabra18G0033200	3138325-3154830:-			chr15	8708490	8710490	60.537
chr18	3149116	3151116	41.2854	Sabra18G0033200	3138325-3154830:-			chr15	8710490	8712490	57.9106
chr18	3227126	3229126	67.6069					chr15	8712490	8714490	50.4506
chr18	3229126	3231126	84.5464					chr15	8714490	8716490	36.9012
chr18	3521162	3523162	46.9793	Sabra18G0036200	3519365-3523162:+			chr15	8738492	8740492	36.2854
chr18	4699306	4701306	68.3998					chr15	8740492	8742492	42.0535
chr18	4701306	4703307	76.6368					chr15	8742492	8744492	43.4629
chr18	4703307	4705307	51.2949					chr15	8744492	8746492	40.2259
chr18	4705307	4707307	66.9846					chr15	8748492	8750492	40.2233
chr18	4707307	4709307	47.1952					chr15	8750492	8752492	44.052
chr18	5295379	5297379	47.4235					chr15	8752492	8754492	43.8655
chr18	5511406	5513406	41.2816					chr15	8754492	8756493	41.7485
chr18	5631420	5633421	48.7549					chr15	8756493	8758493	38.5169
chr18	5633421	5635421	73.9976					chr15	8758493	8760493	34.648
chr18	5635421	5637421	52.619					chr15	8784494	8786494	42.8187
chr18	5639421	5641422	65.4848					chr15	8798495	8800495	33.3462
chr18	5643422	5645422	47.7885					chr15	9342525	9344525	38.2425
chr18	5645422	5647422	45.6644	Sabra18G0052000	5646274-5651995:-			chr15	9344525	9346525	33.2724	Sabra15G0071000	9344879-9347899:+
chr18	5647422	5649423	51.2351	Sabra18G0052000	5646274-5651995:-			chr15	9350526	9352526	56.3344
chr18	6843569	6845569	39.2807					chr15	9352526	9354526	43.7493
chr18	6845569	6847569	42.6803					chr15	9354526	9356526	43.4697	Sabra15G0071200	9355925-9358632:-
chr18	6847569	6849570	40.747					chr15	9360526	9362526	30.914
chr18	9739924	9741924	53.9895					chr15	9362526	9364526	75.5274
chr18	9743924	9745925	63.6799	Sabra18G0081100	9743120-9748167:-			chr15	9364526	9366527	38.5774
chr18	9745925	9747925	56.4867	Sabra18G0081100	9743120-9748167:-			chr15	9404529	9406529	43.4898
chr18	9747925	9749925	40.8957	Sabra18G0081100	9743120-9748167:-			chr15	9406529	9408529	53.0051
chr18	9859939	9861939	67.6141					chr15	9408529	9410529	57.9319
chr18	9861939	9863939	48.2831					chr15	9410529	9412529	58.8396
chr18	9983954	9985954	41.0046	Sabra18G0084000,Sabra18G0084100	9981987-9990511:-,9983353-9986122:+			chr15	9412529	9414529	55.6156
chr18	9985954	9987954	50.6163	Sabra18G0084000,Sabra18G0084100	9981987-9990511:-,9983353-9986122:+			chr15	9414529	9416529	47.2239
chr19	144350	146350	40.9828					chr15	9788550	9790550	40.3643
chr19	146350	148350	43.2517					chr15	9790550	9792550	47.6438
chr19	148350	150350	43.4792					chr15	9792550	9794550	50.3363
chr19	150350	152351	39.8939					chr15	9794550	9796550	48.4592
chr19	1418511	1420512	54.2919	Sabra19G0006500	1420170-1420828:-			chr15	9796550	9798551	41.0602
chr19	1420512	1422512	65.4478	Sabra19G0006500	1420170-1420828:-			chr15	9814551	9816552	38.9426
chr19	1422512	1424512	71.7362					chr15	9816552	9818552	55.0132
chr19	1424512	1426512	78.0667					chr15	9818552	9820552	79.5184
chr19	1426512	1428513	85.1395					chr15	9820552	9822552	92.5838
chr19	1428513	1430513	88.2271					chr15	9822552	9824552	96.7337
chr19	1430513	1432513	88.5129					chr15	9824552	9826552	93.6753
chr19	1432513	1434513	86.1619					chr15	9826552	9828552	81.4176
chr19	1434513	1436514	81.1396					chr15	9828552	9830552	49.9595
chr19	1436514	1438514	73.311					chr15	9836553	9838553	72.5658
chr19	1438514	1440514	62.4695					chr15	9838553	9840553	91.1829
chr19	1440514	1442514	48.3854					chr15	9840553	9842553	53.1196
chr19	2446642	2448642	46.1353					chr15	9844553	9846553	97.2792
chr19	2450642	2452643	43.2317					chr15	9846553	9848553	61.8708
chr19	2452643	2454643	45.9569					chr15	9848553	9850553	92.9045
chr19	4136856	4138857	43.5114	Sabra19G0019500	4133227-4137782:+			chr15	9850553	9852554	104.67
chr19	4138857	4140857	53.7422					chr15	9852554	9854554	136.587
chr19	4140857	4142857	56.3601					chr15	9854554	9856554	161.192
chr19	4142857	4144857	45.4798					chr15	9856554	9858554	162.055
chr19	4144857	4146858	45.4982					chr15	9858554	9860554	145.096
chr19	4146858	4148858	57.7417					chr15	9860554	9862554	152.166
chr19	4148858	4150858	44.5065					chr15	9862554	9864554	165.185
chr19	5427020	5429020	60.9918	Sabra19G0027600	5428289-5433598:+			chr15	9864554	9866554	162.355
chr19	5429020	5431021	95.9376	Sabra19G0027600	5428289-5433598:+			chr15	9866554	9868554	152.534
chr19	5431021	5433021	86.2577	Sabra19G0027600	5428289-5433598:+			chr15	9868554	9870555	137.021
chr19	5439022	5441022	66.0843					chr15	9870555	9872555	115.317
chr19	5441022	5443022	83.8933					chr15	9872555	9874555	85.2785
chr19	5443022	5445022	57.0253					chr15	9874555	9876555	39.9072
chr19	5473026	5475026	47.4419					chr15	9900556	9902556	42.372
chr19	5475026	5477026	44.0907					chr15	9902556	9904556	72.2216
chr19	5659050	5661050	39.6709					chr15	9904556	9906557	94.0118
chr19	5661050	5663050	44.2544					chr15	9906557	9908557	71.4805
chr19	5663050	5665050	46.7905					chr15	9908557	9910557	39.1031
chr19	5665050	5667051	46.3225					chr15	10150570	10152570	31.2562
chr19	5667051	5669051	41.9645					chr15	10196573	10198573	108.36
chr19	5745061	5747061	45.1129					chr15	10198573	10200573	82.6963
chr19	5747061	5749061	47.9058					chr15	10200573	10202573	166.665
chr19	5749061	5751061	47.4663					chr15	10204573	10206573	35.549
chr19	5751061	5753062	44.342					chr15	10244575	10246575	55.2326
chr19	6437148	6439149	39.3876	Sabra19G0032600	6438363-6442910:-			chr15	10246575	10248576	53.6975
chr19	6441149	6443149	40.3307	Sabra19G0032600	6438363-6442910:-			chr15	10248576	10250576	31.4047
chr19	6445149	6447150	42.1326	Sabra19G0032800	6445958-6446297:-			chr15	11928669	11930669	45.6453
chr19	6447150	6449150	98.8761					chr15	12444698	12446698	37.0973	Sabra15G0088600	12442921-12444905:+
chr19	6449150	6451150	83.2825					chr15	12748714	12750715	47.0974
chr19	6753189	6755189	62.2836					chr15	13834775	13836775	34.0883
chr19	6755189	6757189	99.8879					chr15	13838775	13840775	33.1565
chr19	6757189	6759189	126.332					chr15	13840775	13842775	39.026
chr19	6759189	6761190	146.383					chr15	14132791	14134791	116.777
chr19	6761190	6763190	166.437					chr15	14134791	14136792	52.6122
chr19	6763190	6765190	182.805					chr15	14136792	14138792	100.938
chr19	6765190	6767190	196.603					chr15	14138792	14140792	49.3785
chr19	6767190	6769191	208.26					chr15	14140792	14142792	42.1671
chr19	6769191	6771191	217.983					chr15	14428808	14430808	88.4559
chr19	6771191	6773191	225.9					chr15	14430808	14432808	34.6487
chr19	6773191	6775191	232.093	Sabra19G0035200	6774131-6775039:+			chr15	14434808	14436808	71.4829
chr19	6775191	6777192	236.593					chr15	14436808	14438808	103.615
chr19	6777192	6779192	239.305					chr15	14438808	14440808	96.9038
chr19	6779192	6781192	237.862					chr15	14440808	14442809	84.4327
chr19	6781192	6783192	240.09					chr15	14442809	14444809	58.922
chr19	6783192	6785193	236.833					chr15	15250853	15252854	33.6956	Sabra15G0114100	15252445-15255440:-
chr19	6785193	6787193	227.364					chr15	15258854	15260854	37.1054
chr19	6787193	6789193	230.606					chr15	15636875	15638875	37.611	Sabra15G0119900,Sabra15G0120000	15634076-15638095:+,15638807-15639741:+
chr19	6789193	6791193	231.585					chr15	15658876	15660876	37.844
chr19	6791193	6793194	219.071					chr15	16298912	16300912	54.2904
chr19	6793194	6795194	226.707					chr15	16300912	16302912	82.5061
chr19	6795194	6797194	221.105					chr15	16302912	16304912	37.3299	Sabra15G0127900	16304026-16304541:+
chr19	6797194	6799194	207.76					chr15	16314913	16316913	38.8646
chr19	6799194	6801195	172.941	Sabra19G0035300	6799612-6800521:+			chr15	16316913	16318913	55.0755
chr19	6801195	6803195	173.788					chr15	16318913	16320913	84.1408
chr19	6803195	6805195	198.729					chr15	16320913	16322913	88.3137
chr19	6805195	6807195	201.925					chr15	16322913	16324913	58.7649	Sabra15G0128100	16324536-16325157:+
chr19	6807195	6809196	197.336					chr15	16330914	16332914	37.619
chr19	6809196	6811196	187.591					chr15	16334914	16336914	91.8746
chr19	6811196	6813196	171.772					chr15	16336914	16338914	67.4483
chr19	6813196	6815196	143.44					chr15	16346914	16348915	38.659	Sabra15G0128200	16340414-16351525:+
chr19	6815196	6817197	81.0066					chr15	16348915	16350915	47.5185	Sabra15G0128200	16340414-16351525:+
chr19	6825198	6827198	126.495					chr15	16354915	16356915	36.2223
[truncated: 1,548 more rows]
