# Supplementary material for: Genome-wide analysis of Cushion willow provides insights into alpine plant divergence in a biodiversity hotspot
Source: Nat Commun. 2019 Nov 19;10:5230. doi: 10.1038/s41467-019-13128-y (PMC6864086; doi:10.1038/s41467-019-13128-y)
Supplement: Supplementary file 18 — Supplementary Data 14 [file 41467_2019_13128_MOESM18_ESM.xlsx]

## Sheet: Sheet1
Supplementary Data 14. Population parameters statistics for Salix brachista populations.
Population	Paramater	Mean	chr01	chr02	chr03	chr04	chr05	chr06	chr07	chr08	chr09	chr10	chr11	chr12	chr13	chr14	chr15	chr16	chr17	chr18	chr19
BM	Tajima (noncoding)	-0.905818	-1.02963	-1.06147	-0.995154	-0.98852	-0.947125	-1.02258	-0.837346	-1.06149	-1.0392	-1.05792	-0.822728	-0.780289	-0.776633	-1.07566	-0.608901	-0.861427	-0.728318	-0.777187	-0.73897
	Tajima (whole genome)	-0.958351	-1.06221	-1.09966	-1.05191	-1.03571	-0.98281	-1.0494	-0.880962	-1.08948	-1.11351	-1.10671	-0.909469	-0.868	-0.850896	-1.10586	-0.674221	-0.917189	-0.79213	-0.832038	-0.78651
	θπ (noncoding)	0.0103898	0.00905845	0.00845149	0.00903056	0.00908832	0.00974897	0.00870372	0.0108776	0.0088046	0.00861396	0.0085028	0.0112549	0.0116327	0.0116269	0.0086291	0.0139441	0.0109119	0.0132034	0.0115406	0.0137829
	θπ (whole genome)	0.00906108	0.00755788	0.00701987	0.00756911	0.00776957	0.00856693	0.00722147	0.00928175	0.0071834	0.00708258	0.00710608	0.0103357	0.0103043	0.0100978	0.00729596	0.0122051	0.00978495	0.0124558	0.0103383	0.012984
DC	Tajima (noncoding)	-0.28529	-0.279764	-0.299167	-0.332907	-0.281155	-0.288362	-0.267357	-0.264192	-0.324812	-0.275599	-0.271138	-0.326334	-0.258783	-0.244815	-0.324338	-0.260817	-0.281978	-0.275981	-0.314126	-0.248894
	Tajima (whole genome)	-0.308744	-0.282632	-0.317659	-0.363997	-0.315559	-0.295195	-0.286005	-0.294123	-0.352514	-0.296337	-0.281135	-0.372445	-0.269236	-0.255132	-0.355164	-0.316368	-0.303618	-0.295898	-0.342098	-0.271013
	θπ (noncoding)	0.0181006	0.017091	0.0163306	0.0167183	0.0172814	0.0175551	0.0170844	0.0183225	0.0160402	0.0167461	0.0169735	0.019079	0.019553	0.0194592	0.0164865	0.0193002	0.0187315	0.0199294	0.019067	0.0221625
	θπ (whole genome)	0.0156523	0.0142691	0.0137039	0.013977	0.0147252	0.0152978	0.014255	0.0156976	0.0133163	0.0140875	0.0142867	0.0172161	0.0173189	0.016847	0.0138787	0.0168726	0.016471	0.0180425	0.0167182	0.0204122
DQ	Tajima (noncoding)	0.0408717	-0.003901	0.027939	-0.016887	0.003179	-0.00688	-0.040554	0.050901	-0.012004	-0.025501	0.108276	0.104058	-0.017945	0.192735	0.115394	0.05978	0.071168	0.109932	-0.021687	0.07856
	Tajima (whole genome)	-0.0273111	-0.0630869	-0.0372471	-0.0981267	-0.0811369	-0.0559778	-0.102363	-0.027336	-0.105438	-0.114038	0.0375605	0.0458168	-0.0919537	0.111465	0.0621044	0.0226677	0.00565185	0.0228076	-0.0706502	0.0203699
	θπ (noncoding)	0.0100919	0.00903204	0.00843515	0.00895623	0.00914743	0.00969251	0.00865107	0.0108454	0.00750015	0.00852203	0.00835146	0.0109041	0.0119098	0.0111343	0.00831234	0.0126457	0.0103499	0.0126336	0.0110186	0.0137038
	θπ (whole genome)	0.00874067	0.00758797	0.00682161	0.00743599	0.00769594	0.00863844	0.00701544	0.00914604	0.00598451	0.00678345	0.00691223	0.00989096	0.0105908	0.00975637	0.00687076	0.0112898	0.00920162	0.0119108	0.00978037	0.0127595
DY	Tajima (noncoding)	/	/	/	/	/	/	/	/	/	/	/	/	/	/	/	/	/	/	/	/
	Tajima (whole genome)	/	/	/	/	/	/	/	/	/	/	/	/	/	/	/	/	/	/	/	/
	θπ (noncoding)	0.0126931	0.0113613	0.0103393	0.0114872	0.0121934	0.011895	0.0113404	0.0133017	0.0104549	0.0114832	0.0111612	0.013462	0.0143762	0.0138406	0.0109315	0.0144034	0.0134506	0.0149228	0.0144683	0.0162955
	θπ (whole genome)	0.0110899	0.00936193	0.00865348	0.00949831	0.0104324	0.0106157	0.00923119	0.0114209	0.00844623	0.00934446	0.00952479	0.0125702	0.0127923	0.0120799	0.00912257	0.01239	0.0119667	0.0142483	0.013384	0.0156244
EY	Tajima (noncoding)	1.61322	1.65341	1.60512	1.62857	1.66153	1.53698	1.60471	1.71648	1.55894	1.57267	1.61057	1.61061	1.70732	1.68222	1.57652	1.59393	1.56842	1.56877	1.61607	1.57825
	Tajima (whole genome)	1.1901	1.21174	1.17889	1.18397	1.18038	1.14542	1.17429	1.3044	1.16891	1.04619	1.1986	1.27634	1.41582	1.21511	1.08547	1.07745	1.11248	1.08776	1.26111	1.28766
	θπ (noncoding)	0.00525956	0.00467157	0.00408533	0.00467875	0.00464389	0.00446313	0.00420857	0.00618136	0.0038348	0.00396578	0.00434912	0.00671292	0.00675133	0.00586343	0.00411456	0.00590639	0.00504288	0.00640664	0.00607851	0.00797273
	θπ (whole genome)	0.0047697	0.00390589	0.00343365	0.00396718	0.00393788	0.00426561	0.00349314	0.00544953	0.00318305	0.00326944	0.0036802	0.00643695	0.00619084	0.00538531	0.00343117	0.00560701	0.00490672	0.00647505	0.00583799	0.00776776
LJ_BS	Tajima (noncoding)	-0.263999	-0.270824	-0.342753	-0.306621	-0.251438	-0.327104	-0.341435	-0.232607	-0.365893	-0.323709	-0.323919	-0.236249	-0.098711	-0.246376	-0.350369	-0.183123	-0.240049	-0.15609	-0.207449	-0.211256
	Tajima (whole genome)	-0.346577	-0.360584	-0.425352	-0.388203	-0.339221	-0.38249	-0.411982	-0.335944	-0.44028	-0.448259	-0.41058	-0.331423	-0.187734	-0.334651	-0.41374	-0.285366	-0.29983	-0.243863	-0.27592	-0.269531
	θπ (noncoding)	0.0102351	0.00876233	0.00874692	0.00928086	0.00956544	0.00954045	0.00875835	0.0110765	0.00827082	0.00857577	0.00852648	0.0111236	0.0113615	0.0116624	0.00871325	0.0118948	0.0107789	0.0126983	0.0118593	0.0132703
	θπ (whole genome)	0.00894075	0.0073833	0.00732073	0.00778288	0.00813018	0.00838904	0.00736167	0.00931993	0.00677924	0.00696414	0.0072334	0.0101147	0.0101077	0.0103022	0.00737768	0.0106772	0.00975729	0.0119948	0.0105432	0.012335
LJ_GH	Tajima (noncoding)	-0.278656	-0.367578	-0.318956	-0.281991	-0.257718	-0.317271	-0.318105	-0.224439	-0.309609	-0.335117	-0.337732	-0.217216	-0.195531	-0.259565	-0.340803	-0.311582	-0.224086	-0.197281	-0.251611	-0.228269
	Tajima (whole genome)	-0.357434	-0.448771	-0.403372	-0.362945	-0.357438	-0.385438	-0.390612	-0.329163	-0.400422	-0.469765	-0.414314	-0.324149	-0.295076	-0.352476	-0.401892	-0.333437	-0.279639	-0.2603	-0.297413	-0.284632
	θπ (noncoding)	0.0106574	0.00928269	0.00903346	0.00949516	0.00988542	0.00993102	0.00919466	0.0113039	0.00862962	0.00887281	0.00876006	0.0112479	0.0119931	0.0117635	0.00919903	0.0134452	0.0111965	0.0130772	0.0124677	0.0137124
	θπ (whole genome)	0.00918889	0.00769429	0.00747818	0.00785568	0.00828245	0.00865674	0.00758871	0.0094355	0.00690445	0.00708456	0.00731432	0.0102005	0.0106043	0.0101644	0.007656	0.0118874	0.0100049	0.0122069	0.010928	0.0126415
LJ_LS	Tajima (noncoding)	-0.193178	-0.307487	-0.258747	-0.250842	-0.200557	-0.265062	-0.259724	-0.107193	-0.235793	-0.264123	-0.295159	-0.180484	-0.123312	-0.086712	-0.317726	-0.181884	-0.120214	-0.085493	-0.056117	-0.073749
	Tajima (whole genome)	-0.29624	-0.413664	-0.365845	-0.350137	-0.327049	-0.363785	-0.35007	-0.223105	-0.321573	-0.420641	-0.384919	-0.321614	-0.227043	-0.217039	-0.391138	-0.308652	-0.209014	-0.148944	-0.126894	-0.157437
	θπ (noncoding)	0.00932412	0.00795445	0.00813391	0.00835213	0.00864715	0.0087523	0.00816239	0.00998657	0.00788163	0.00787617	0.00779429	0.0101162	0.0102969	0.010549	0.00790324	0.0104264	0.00976039	0.0116652	0.0111492	0.0117508
	θπ (whole genome)	0.00811941	0.00667415	0.0067881	0.00695377	0.00733285	0.00769739	0.00680413	0.00840054	0.00646484	0.00636087	0.00654732	0.0091401	0.00908065	0.00932466	0.00661615	0.0093934	0.00884025	0.01102	0.00983137	0.0109983
LJ_XF	Tajima (noncoding)	/	/	/	/	/	/	/	/	/	/	/	/	/	/	/	/	/	/	/	/
	Tajima (whole genome)	/	/	/	/	/	/	/	/	/	/	/	/	/	/	/	/	/	/	/	/
	θπ (noncoding)	0.0139505	0.0127097	0.0119964	0.0140182	0.0124694	0.0139094	0.0122123	0.0145286	0.0113837	0.0115081	0.010633	0.01555	0.0151471	0.0161243	0.01226	0.015516	0.0154568	0.0168612	0.0156867	0.0170884
	θπ (whole genome)	0.0121622	0.0105762	0.0100454	0.0117899	0.0105952	0.0121653	0.00993898	0.012258	0.00933479	0.00930663	0.00889184	0.0140445	0.0133885	0.0143705	0.0103473	0.013753	0.0138861	0.0160321	0.0138648	0.0164928
MN	Tajima (noncoding)	-0.259272	-0.373237	-0.248166	-0.341592	-0.279702	-0.306689	-0.322376	-0.22256	-0.283019	-0.221338	-0.332502	-0.214581	-0.215503	-0.252894	-0.3172	-0.226757	-0.229215	-0.123749	-0.285433	-0.129664
	Tajima (whole genome)	-0.324009	-0.434245	-0.322762	-0.384129	-0.336855	-0.372337	-0.370795	-0.3092	-0.339964	-0.320206	-0.385089	-0.31846	-0.326517	-0.342236	-0.362754	-0.290018	-0.270808	-0.191022	-0.305504	-0.173274
	θπ (noncoding)	0.0119622	0.0110035	0.010285	0.0112012	0.0112104	0.0111595	0.0107575	0.0119246	0.00984078	0.010077	0.0102032	0.0133039	0.0130767	0.0130971	0.0105742	0.0140873	0.0124492	0.0140545	0.0138179	0.0151576
	θπ (whole genome)	0.0102342	0.0090753	0.00840018	0.0092002	0.00934844	0.0096193	0.00883357	0.00982264	0.00793634	0.00812392	0.00836989	0.0118175	0.0114448	0.0112033	0.00886108	0.012441	0.0109936	0.0128586	0.0121209	0.0139802
SL_DX	Tajima (noncoding)	-0.141585	-0.183321	-0.195945	-0.157762	-0.168145	-0.156753	-0.178206	-0.044539	-0.196755	-0.233291	-0.184548	-0.090624	-0.097087	-0.132017	-0.176485	-0.104996	-0.139201	-0.047424	-0.115064	-0.08795
	Tajima (whole genome)	-0.18923	-0.235374	-0.244446	-0.195184	-0.220387	-0.201619	-0.226615	-0.11109	-0.243742	-0.303687	-0.240709	-0.134811	-0.148704	-0.184238	-0.219286	-0.14765	-0.179931	-0.0867747	-0.157248	-0.113874
	θπ (noncoding)	0.0106961	0.00942684	0.00940837	0.00944425	0.00961163	0.00997191	0.00944359	0.0114533	0.00898874	0.00876524	0.00919789	0.0118462	0.0121315	0.0118206	0.00962017	0.0126565	0.0108908	0.012532	0.0123147	0.0137015
	θπ (whole genome)	0.00928593	0.00791321	0.00776546	0.00793046	0.00818126	0.00882066	0.00780793	0.00973332	0.00733224	0.00712508	0.00764911	0.0108503	0.0107641	0.0103459	0.00806312	0.0111846	0.00971728	0.0116123	0.0107804	0.0128561
SL_SK	Tajima (noncoding)	-0.194892	-0.193485	-0.229863	-0.222308	-0.190874	-0.18001	-0.201976	-0.182989	-0.21642	-0.278682	-0.212302	-0.153017	-0.213259	-0.186056	-0.209541	-0.162259	-0.191899	-0.157073	-0.181685	-0.139256
	Tajima (whole genome)	-0.239204	-0.236273	-0.270682	-0.278355	-0.261138	-0.215052	-0.25444	-0.236341	-0.267816	-0.331109	-0.266079	-0.217096	-0.270025	-0.240882	-0.243415	-0.195685	-0.231803	-0.179321	-0.178903	-0.170457
	θπ (noncoding)	0.0113602	0.00981269	0.0097113	0.0101808	0.0103858	0.0108425	0.00981576	0.0119658	0.00910675	0.00928493	0.00956007	0.012284	0.0125371	0.0128892	0.00970771	0.013806	0.0117527	0.0140456	0.0130623	0.0150922
	θπ (whole genome)	0.00975664	0.00809581	0.00783693	0.00837328	0.00857763	0.00959629	0.00797574	0.00982832	0.00723224	0.00743687	0.00785199	0.011117	0.0111221	0.0111819	0.00795537	0.0122882	0.0104549	0.012901	0.0113263	0.0142243
SL_TB	Tajima (noncoding)	0.0889758	0.129301	0.093728	0.11979	0.149814	0.045761	0.110937	0.19587	0.112196	0.085469	0.102817	0.060263	0.122165	0.024798	0.061076	0.091502	0.058067	0.003407	0.114408	0.009171
	Tajima (whole genome)	0.00110732	0.0411805	0.0338126	0.0229565	0.0523771	-0.0219063	0.0169035	0.11659	0.018432	-0.0504371	0.0248096	-0.0999546	0.129605	-0.0644109	0.0107599	-0.0633248	-0.053757	-0.0730752	0.0550946	-0.0746164
	θπ (noncoding)	0.00833575	0.00737405	0.00725269	0.00751087	0.00760737	0.00790222	0.00739081	0.00897686	0.00666991	0.00696963	0.00705915	0.00844449	0.0101515	0.00986055	0.00743424	0.00949201	0.00845144	0.00961567	0.0097504	0.0104654
	θπ (whole genome)	0.00715362	0.00613206	0.00604953	0.00619878	0.00637138	0.00690186	0.0061344	0.00740675	0.00542307	0.00565024	0.00589592	0.00744018	0.00906656	0.00871179	0.00620867	0.00808887	0.00732716	0.00873338	0.00845729	0.00972096
SL_XX	Tajima (noncoding)	-0.223852	-0.252203	-0.32303	-0.220664	-0.236031	-0.26149	-0.259302	-0.180196	-0.319489	-0.306194	-0.267178	-0.157173	-0.236254	-0.214028	-0.215959	-0.102607	-0.219508	-0.155788	-0.189745	-0.136344
	Tajima (whole genome)	-0.293613	-0.339919	-0.388742	-0.276109	-0.32614	-0.326208	-0.326833	-0.27282	-0.393225	-0.414079	-0.332661	-0.213179	-0.312521	-0.300085	-0.275011	-0.163078	-0.291538	-0.208874	-0.240202	-0.177418
	θπ (noncoding)	0.0106378	0.00949402	0.00902687	0.00942661	0.0094686	0.00974414	0.00898664	0.0110134	0.00873113	0.00871167	0.0090319	0.0116102	0.0124094	0.0116906	0.00947705	0.0134127	0.0108373	0.0132198	0.0120806	0.0137459
	θπ (whole genome)	0.00916951	0.00779758	0.00743135	0.00780139	0.00796215	0.00855048	0.00731482	0.00916378	0.00693332	0.00701541	0.00750634	0.0105445	0.0109086	0.0101697	0.00785426	0.0116266	0.00956854	0.0124478	0.0108281	0.0127961
Tajiama'd D and θπ for Salix brachista populations of noncoding region and whole genome, respectively.
Population pairs	Fst (nocoding)	Fst (whole genome)
BM - DC	0.279336	0.279871
BM - DQ	0.258634	0.248346
BM - DY	0.41509	0.409726
BM - EY	0.454848	0.441076
BM - LJ_BS	0.327409	0.316079
BM - LJ_GH	0.315686	0.305634
BM - LJ_LS	0.337532	0.325638
BM - LJ_XF	0.328582	0.319155
BM - MN	0.313926	0.309213
BM - SL_DX	0.276121	0.267712
BM - SL_SK	0.265376	0.256202
BM - SL_TB	0.324564	0.312976
BM - SL_XX	0.272878	0.262568
DC - DQ	0.216867	0.217908
DC - DY	0.199644	0.2013
DC - EY	0.295709	0.294153
DC - LJ_BS	0.236932	0.237939
DC - LJ_GH	0.221042	0.222179
DC - LJ_LS	0.256672	0.258037
DC - LJ_XF	0.178128	0.179113
DC - MN	0.20373	0.207824
DC - SL_DX	0.205244	0.20604
DC - SL_SK	0.184524	0.185089
DC - SL_TB	0.258387	0.262585
DC - SL_XX	0.20984	0.210588
DQ - DY	0.403911	0.405811
DQ - EY	0.470449	0.46047
DQ - LJ_BS	0.268474	0.261899
DQ - LJ_GH	0.251764	0.246905
DQ - LJ_LS	0.281375	0.275194
DQ - LJ_XF	0.276303	0.276898
DQ - MN	0.258175	0.257742
DQ - SL_DX	0.178329	0.177012
DQ - SL_SK	0.178775	0.177004
DQ - SL_TB	0.251432	0.250641
DQ - SL_XX	0.171601	0.168377
DY - EY	0.622294	0.622317
DY - LJ_BS	0.405306	0.40634
DY - LJ_GH	0.391736	0.392464
DY - LJ_LS	0.428297	0.429609
DY - LJ_XF	0.431367	0.43511
DY - MN	0.303005	0.303748
DY - SL_DX	0.395804	0.391155
DY - SL_SK	0.365215	0.36572
DY - SL_TB	0.431879	0.439293
DY - SL_XX	0.387117	0.385798
EY - LJ_BS	0.454941	0.443117
EY - LJ_GH	0.449239	0.438249
EY - LJ_LS	0.464825	0.453491
EY - LJ_XF	0.565181	0.563567
EY - MN	0.380953	0.375469
EY - SL_DX	0.479629	0.467808
EY - SL_SK	0.451152	0.441351
EY - SL_TB	0.460682	0.454003
EY - SL_XX	0.458516	0.447105
LJ_BS - LJ_GH	0.077247	0.0751526
LJ_BS - LJ_LS	0.11979	0.11579
LJ_BS - LJ_XF	0.15478	0.152581
LJ_BS - MN	0.283817	0.282647
LJ_BS - SL_DX	0.259268	0.253903
LJ_BS - SL_SK	0.199754	0.193626
LJ_BS - SL_TB	0.216041	0.210507
LJ_BS - SL_XX	0.255355	0.248624
LJ_GH - LJ_LS	0.103282	0.10013
LJ_GH - LJ_XF	0.133449	0.132478
LJ_GH - MN	0.27018	0.269984
LJ_GH - SL_DX	0.243062	0.238711
LJ_GH - SL_SK	0.181973	0.177857
LJ_GH - SL_TB	0.198066	0.195465
LJ_GH - SL_XX	0.238485	0.233083
LJ_LS - LJ_XF	0.178145	0.175906
LJ_LS - MN	0.297519	0.2956
LJ_LS - SL_DX	0.274333	0.269236
LJ_LS - SL_SK	0.214306	0.208856
LJ_LS - SL_TB	0.219096	0.213025
LJ_LS - SL_XX	0.268778	0.262323
LJ_XF - MN	0.269316	0.27105
LJ_XF - SL_DX	0.262392	0.257512
LJ_XF - SL_SK	0.192261	0.192619
LJ_XF - SL_TB	0.224887	0.232696
LJ_XF - SL_XX	0.256078	0.252881
MN - SL_DX	0.249875	0.251103
MN - SL_SK	0.231591	0.232197
MN - SL_TB	0.283362	0.283735
MN - SL_XX	0.248249	0.248542
SL_DX - SL_SK	0.171613	0.169503
SL_DX - SL_TB	0.241025	0.244271
SL_DX - SL_XX	0.120055	0.119317
SL_SK - SL_TB	0.148924	0.151118
SL_SK - SL_XX	0.165745	0.163001
SL_TB - SL_XX	0.233583	0.233086
Fst for Salix brachista population pairs of nocoding region and whole genome, respectively.
