# Supplementary material for: Genome-wide analysis of Cushion willow provides insights into alpine plant divergence in a biodiversity hotspot
Source: Nat Commun. 2019 Nov 19;10:5230. doi: 10.1038/s41467-019-13128-y (PMC6864086; doi:10.1038/s41467-019-13128-y)
Supplement: Supplementary file 19 — Supplementary Data 15 [file 41467_2019_13128_MOESM19_ESM.xlsx]

## Sheet: Sheet1
Supplementary Data 15. Environmental factor values for highland and lowland Salix brachista.
Population	Individual	Sample_ID	Location	Longitude	Latitude	Elevation	Elevatio_1	BIO1	BIO7	BIO12	BIO15	CV	Dissimilarity	Evenness	Homogeneity	Range	Shannon	Simpson	Std
LJ_BS	LJ_BS1	br31	Lijiang County, Yunnan, China	27.1288	100.229	2950	lowland	77	294	913	120	482	18133	9101	3922	731	17710	8047	194
	LJ_BS2	br32	Lijiang County, Yunnan, China	27.1288	100.229	2950	lowland	77	294	913	120	482	18133	9101	3922	731	17710	8047	194
	LJ_BS3	br33	Lijiang County, Yunnan, China	27.1288	100.229	2950	lowland	77	294	913	120	482	18133	9101	3922	731	17710	8047	194
	LJ_BS4	br34	Lijiang County, Yunnan, China	27.1288	100.229	2950	lowland	77	294	913	120	482	18133	9101	3922	731	17710	8047	194
	LJ_BS5	br35	Lijiang County, Yunnan, China	27.1288	100.229	2950	lowland	77	294	913	120	482	18133	9101	3922	731	17710	8047	194
	LJ_BS6	br36	Lijiang County, Yunnan, China	27.1288	100.229	2950	lowland	77	294	913	120	482	18133	9101	3922	731	17710	8047	194
LJ_GH	LJ_GH1	br41	Lijiang County, Yunnan, China	27.0774	100.231	3230	lowland	61	294	919	120	1611	40829	9524	2382	1545	21854	8738	473
	LJ_GH2	br42	Lijiang County, Yunnan, China	27.0774	100.231	3230	lowland	61	294	919	120	1611	40829	9524	2382	1545	21854	8738	473
	LJ_GH3	br43	Lijiang County, Yunnan, China	27.0774	100.231	3230	lowland	61	294	919	120	1611	40829	9524	2382	1545	21854	8738	473
	LJ_GH4	br44	Lijiang County, Yunnan, China	27.0774	100.231	3230	lowland	61	294	919	120	1611	40829	9524	2382	1545	21854	8738	473
	LJ_GH5	br45	Lijiang County, Yunnan, China	27.0774	100.231	3230	lowland	61	294	919	120	1611	40829	9524	2382	1545	21854	8738	473
MN	MN0	br100	Mianning County, Sichuan, China	28.9462	102.16	2760	lowland	71	314	917	113	720	30859	9223	3600	1389	19551	8353	417
	MN1	br101	Mianning County, Sichuan, China	28.9462	102.16	2760	lowland	71	314	917	113	720	30859	9223	3600	1389	19551	8353	417
	MN2	br102	Mianning County, Sichuan, China	28.9462	102.16	2760	lowland	71	314	917	113	720	30859	9223	3600	1389	19551	8353	417
	MN3	br103	Mianning County, Sichuan, China	28.9462	102.16	2760	lowland	71	314	917	113	720	30859	9223	3600	1389	19551	8353	417
	MN4	br104	Mianning County, Sichuan, China	28.9462	102.16	2760	lowland	71	314	917	113	720	30859	9223	3600	1389	19551	8353	417
	MN5	br105	Mianning County, Sichuan, China	28.9462	102.16	2760	lowland	71	314	917	113	720	30859	9223	3600	1389	19551	8353	417
	MN6	br106	Mianning County, Sichuan, China	28.9462	102.16	2760	lowland	71	314	917	113	720	30859	9223	3600	1389	19551	8353	417
	MN7	br107	Mianning County, Sichuan, China	28.9462	102.16	2760	lowland	71	314	917	113	720	30859	9223	3600	1389	19551	8353	417
	MN8	br108	Mianning County, Sichuan, China	28.9462	102.16	2760	lowland	71	314	917	113	720	30859	9223	3600	1389	19551	8353	417
	MN9	br109	Mianning County, Sichuan, China	28.9462	102.16	2760	lowland	71	314	917	113	720	30859	9223	3600	1389	19551	8353	417
DY	DY1	br111	Dayi County, Sichuan, China	30.7024	103.161	3260	lowland	49	326	737	115	1248	45127	9439	2297	1885	21877	8690	540
SL_TB	SL_TB0	br00	Shangri-La County, Yunnan, China	27.6052	99.8914	4002	highland	29	314	809	119	1883	51274	9446	2246	2112	21751	8705	569
	SL_TB10	br10	Shangri-La County, Yunnan, China	27.6052	99.8914	3900	highland	29	314	809	119	1883	51274	9446	2246	2112	21751	8705	569
	SL_TB1	br11	Shangri-La County, Yunnan, China	27.6052	99.8914	3817	highland	29	314	809	119	1883	51274	9446	2246	2112	21751	8705	569
	SL_TB2	br12	Shangri-La County, Yunnan, China	27.6052	99.8914	3870	highland	29	314	809	119	1883	51274	9446	2246	2112	21751	8705	569
	SL_TB3	br13	Shangri-La County, Yunnan, China	27.6052	99.8914	3870	highland	29	314	809	119	1883	51274	9446	2246	2112	21751	8705	569
	SL_TB4	br14	Shangri-La County, Yunnan, China	27.6052	99.8914	3870	highland	29	314	809	119	1883	51274	9446	2246	2112	21751	8705	569
	SL_TB5	br15	Shangri-La County, Yunnan, China	27.6052	99.8914	3870	highland	29	314	809	119	1883	51274	9446	2246	2112	21751	8705	569
	SL_TB6	br16	Shangri-La County, Yunnan, China	27.6052	99.8914	4002	highland	29	314	809	119	1883	51274	9446	2246	2112	21751	8705	569
	SL_TB7	br17	Shangri-La County, Yunnan, China	27.6052	99.8914	4002	highland	29	314	809	119	1883	51274	9446	2246	2112	21751	8705	569
	SL_TB8	br18	Shangri-La County, Yunnan, China	27.6052	99.8914	4002	highland	29	314	809	119	1883	51274	9446	2246	2112	21751	8705	569
	SL_TB9	br19	Shangri-La County, Yunnan, China	27.6052	99.8914	3800	highland	29	314	809	119	1883	51274	9446	2246	2112	21751	8705	569
LJ_LS	LJ_LS1	br21	Lijiang County, Yunnan, China	27.0565	100.197	3950	highland	26	295	918	119	1657	39112	9531	2368	1610	22855	8856	494
	LJ_LS2	br22	Lijiang County, Yunnan, China	27.0565	100.197	3950	highland	26	295	918	119	1657	39112	9531	2368	1610	22855	8856	494
	LJ_LS3	br23	Lijiang County, Yunnan, China	27.0565	100.197	3950	highland	26	295	918	119	1657	39112	9531	2368	1610	22855	8856	494
	LJ_LS4	br24	Lijiang County, Yunnan, China	27.0565	100.197	3950	highland	26	295	918	119	1657	39112	9531	2368	1610	22855	8856	494
	LJ_LS5	br25	Lijiang County, Yunnan, China	27.0565	100.197	3950	highland	26	295	918	119	1657	39112	9531	2368	1610	22855	8856	494
	LJ_LS6	br26	Lijiang County, Yunnan, China	27.0565	100.197	3950	highland	26	295	918	119	1657	39112	9531	2368	1610	22855	8856	494
	LJ_LS7	br27	Lijiang County, Yunnan, China	27.0565	100.197	3950	highland	26	295	918	119	1657	39112	9531	2368	1610	22855	8856	494
	LJ_LS8	br28	Lijiang County, Yunnan, China	27.0565	100.197	3950	highland	26	295	918	119	1657	39112	9531	2368	1610	22855	8856	494
SL_DX	SL_DX1	br51	Shangri-La County, Yunnan, China	28.5542	99.8328	4010	highland	15	352	658	127	644	26276	9260	2843	922	19727	8367	256
	SL_DX2	br52	Shangri-La County, Yunnan, China	28.5542	99.8328	4010	highland	15	352	658	127	644	26276	9260	2843	922	19727	8367	256
	SL_DX3	br53	Shangri-La County, Yunnan, China	28.5542	99.8328	4010	highland	15	352	658	127	644	26276	9260	2843	922	19727	8367	256
SL_XX	SL_XX1	br61	Shangri-La County, Yunnan, China	28.3186	99.7584	3903	highland	13	341	686	122	681	27835	9497	2991	782	19749	8494	221
	SL_XX2	br62	Shangri-La County, Yunnan, China	28.3186	99.7584	3900	highland	13	341	686	122	681	27835	9497	2991	782	19749	8494	221
	SL_XX3	br63	Shangri-La County, Yunnan, China	28.3186	99.7584	3900	highland	13	341	686	122	681	27835	9497	2991	782	19749	8494	221
	SL_XX4	br64	Shangri-La County, Yunnan, China	28.3186	99.7584	3900	highland	13	341	686	122	681	27835	9497	2991	782	19749	8494	221
DQ	DQ1	br71	Shangri-La County, Yunnan, China	28.3867	99.0225	4540	highland	-24	337	690	122	3182	57756	9428	1731	2301	23155	8816	786
	DQ2	br72	Shangri-La County, Yunnan, China	28.3867	99.0225	4540	highland	-24	337	690	122	3182	57756	9428	1731	2301	23155	8816	786
	DQ3	br73	Shangri-La County, Yunnan, China	28.3867	99.0225	4540	highland	-24	337	690	122	3182	57756	9428	1731	2301	23155	8816	786
	DQ4	br74	Shangri-La County, Yunnan, China	28.3867	99.0225	4540	highland	-24	337	690	122	3182	57756	9428	1731	2301	23155	8816	786
DC	DC1	br81	Dongchuan County, Yunnan, China	26.1568	102.926	4003	highland	11	282	1202	119	1371	28016	9423	2853	979	19869	8462	287
	DC2	br82	Dongchuan County, Yunnan, China	26.1568	102.926	4003	highland	11	282	1202	119	1371	28016	9423	2853	979	19869	8462	287
	DC3	br83	Dongchuan County, Yunnan, China	26.1568	102.926	4003	highland	11	282	1202	119	1371	28016	9423	2853	979	19869	8462	287
	DC4	br84	Dongchuan County, Yunnan, China	26.1568	102.926	4003	highland	11	282	1202	119	1371	28016	9423	2853	979	19869	8462	287
	DC5	br85	Dongchuan County, Yunnan, China	26.1568	102.926	4003	highland	11	282	1202	119	1371	28016	9423	2853	979	19869	8462	287
	DC6	br86	Dongchuan County, Yunnan, China	26.1568	102.926	4003	highland	11	282	1202	119	1371	28016	9423	2853	979	19869	8462	287
	DC7	br87	Dongchuan County, Yunnan, China	26.1568	102.926	4003	highland	11	282	1202	119	1371	28016	9423	2853	979	19869	8462	287
EY	EY1	br91	Eryuan County, Yunnan, China	26.2789	100.099	3915	highland	29	279	1039	114	772	19239	8291	4847	1150	15718	7203	251
	EY2	br92	Eryuan County, Yunnan, China	26.2789	100.099	3915	highland	29	279	1039	114	772	19239	8291	4847	1150	15718	7203	251
	EY3	br93	Eryuan County, Yunnan, China	26.2789	100.099	3915	highland	29	279	1039	114	772	19239	8291	4847	1150	15718	7203	251
BM	BM12	br1218	Bomi County, Xizhang, China	29.7671	95.6924	3960	highland	22	390	887	136	3096	128062	9712	1228	4271	24133	9032	1390
	BM20	br1220	Bomi County, Xizhang, China	29.7671	95.6924	3960	highland	22	390	887	136	3096	128062	9712	1228	4271	24133	9032	1390
	BM0	br120	Bomi County, Xizhang, China	29.7671	95.6924	3960	highland	22	390	887	136	3096	128062	9712	1228	4271	24133	9032	1390
	BM1	br121	Bomi County, Xizhang, China	29.7671	95.6924	3960	highland	22	390	887	136	3096	128062	9712	1228	4271	24133	9032	1390
	BM2	br122	Bomi County, Xizhang, China	29.7671	95.6924	3960	highland	22	390	887	136	3096	128062	9712	1228	4271	24133	9032	1390
	BM3	br123	Bomi County, Xizhang, China	29.7671	95.6924	3960	highland	22	390	887	136	3096	128062	9712	1228	4271	24133	9032	1390
	BM4	br124	Bomi County, Xizhang, China	29.7671	95.6924	3960	highland	22	390	887	136	3096	128062	9712	1228	4271	24133	9032	1390
	BM5	br125	Bomi County, Xizhang, China	29.7671	95.6924	3960	highland	22	390	887	136	3096	128062	9712	1228	4271	24133	9032	1390
	BM6	br126	Bomi County, Xizhang, China	29.7671	95.6924	3960	highland	22	390	887	136	3096	128062	9712	1228	4271	24133	9032	1390
	BM7	br127	Bomi County, Xizhang, China	29.7671	95.6924	3960	highland	22	390	887	136	3096	128062	9712	1228	4271	24133	9032	1390
	BM8	br128	Bomi County, Xizhang, China	29.7671	95.6924	3960	highland	22	390	887	136	3096	128062	9712	1228	4271	24133	9032	1390
	BM9	br129	Bomi County, Xizhang, China	29.7671	95.6924	3960	highland	22	390	887	136	3096	128062	9712	1228	4271	24133	9032	1390
SL_SK	SL_SK1	br131	Shangri-La County, Yunnan, China	27.7976	99.5896	4430	highland	-4	321	771	118	1287	39687	9621	2091	1527	23145	8913	442
	SL_SK2	br132	Shangri-La County, Yunnan, China	27.7976	99.5896	4430	highland	-4	321	771	118	1287	39687	9621	2091	1527	23145	8913	442
	SL_SK3	br133	Shangri-La County, Yunnan, China	27.7976	99.5896	4430	highland	-4	321	771	118	1287	39687	9621	2091	1527	23145	8913	442
LJ_XF	LJ_XF1	br151	Lijiang County, Yunnan, China	27.1804	100.212	4120	highland	17	300	900	118	3240	51473	9712	1713	2399	24313	9032	732
