# Supplementary material for: Genome-wide analysis of Cushion willow provides insights into alpine plant divergence in a biodiversity hotspot
Source: Nat Commun. 2019 Nov 19;10:5230. doi: 10.1038/s41467-019-13128-y (PMC6864086; doi:10.1038/s41467-019-13128-y)
Supplement: Supplementary file 20 — Source data [file 41467_2019_13128_MOESM20_ESM.xlsx]

## Sheet: Figure 3d
Tajiama'd D value for wholge-genome of Cushion willow based on 78 individuals.
-2.10278
-2.34216
-2.66107
-2.14315
-2.46913
-2.39597
-2.40871
-2.41149
0
-2.33079
-2.4704
-2.17402
-2.2822
-2.00299
-2.11258
-2.34981
-2.1192
-1.56888
-1.29625
-2.09324
-2.53645
-2.13359
-2.31659
-2.38018
-2.49964
-2.223
-1.86322
-2.41223
-2.11922
-2.46201
-2.4879
-2.47108
-0.973393
0.642785
-2.02674
-2.27589
-1.99766
-2.59873
-2.34171
-2.04327
-2.56208
-2.28676
-2.14986
-2.28053
-2.03102
-2.16389
-2.08921
-1.9652
-1.81603
-1.35357
-1.37249
-2.2292
-1.64907
-1.58807
-1.21847
-1.78255
-1.47177
-2.29917
-1.04703
-1.49934
-1.03964
-1.67549
-1.41891
-1.58339
-1.25667
-2.22532
-1.75311
-0.420932
-1.00145
-1.57937
-1.65288
-0.866792
-1.36662
-1.58116
-1.37532
-1.5963
-2.15928
-2.37775
-1.62022
-1.02729
-2.07085
-1.24835
-1.69884
-1.99415
-1.81983
-1.60514
-2.08895
-1.92525
-1.6065
-2.20379
-2.18549
-1.92024
-2.34843
-0.342026
-1.33137
-1.65623
-1.40286
-1.39494
-1.84886
-2.01706
-2.20065
-2.3035
-2.26196
-2.2305
-2.37683
-2.21072
-2.14279
-2.25669
-0.122497
0
-2.07816
-2.18321
-1.92824
-1.57079
-2.27901
-2.72937
-2.74507
-2.68875
-2.61832
-2.63666
-2.58274
-2.64751
-2.39045
-2.54176
-2.47282
-2.1565
-2.53895
-1.82844
-1.16477
-1.82766
-2.24159
-2.23343
-2.33784
-2.32882
-2.58253
-2.59677
-2.60859
-2.66242
-2.48764
-1.81181
-1.84705
-2.15772
-2.43107
-2.14411
-2.05303
-1.61815
-1.4968
-2.11886
-1.65521
-2.08176
-2.23233
-1.71731
-1.8601
-2.51252
-1.89618
-1.79229
-1.13725
-1.3289
-0.680647
-0.9375
-0.818118
-1.82138
-0.937962
-1.36082
-1.6371
-2.3555
-1.61283
-1.21223
-2.50831
-2.07004
-2.31775
-2.00682
-2.01757
-2.21842
-2.3937
-2.12439
-1.83378
-2.23389
-1.60245
-1.64393
-2.19466
-2.30752
-2.42062
-1.82342
-1.90619
-1.81184
-1.83657
-1.10417
-1.93331
-2.30017
-2.03685
-1.75389
-2.305
-1.82586
-1.50126
-1.97679
-1.82258
-0.808039
-1.59
-2.22471
-2.51841
-1.88451
-1.83615
-1.75604
-1.96798
-2.1343
-2.15824
-1.16898
-1.26782
-1.57655
-2.06459
-2.46291
-1.95072
-1.32474
-0.980071
-1.20247
-1.49815
-1.2708
-1.44224
-0.960666
-1.13504
-1.9292
-0.882447
-2.04916
-1.333
-1.54252
-1.94073
-2.01269
-2.09323
0
-1.48822
-1.47227
-1.18962
-1.838
-1.94576
0
0
-0.627963
-1.54557
-1.92234
-1.91873
-1.15424
-1.58251
-0.631948
-1.58231
-1.62204
-1.42047
-1.53264
-2.1017
-1.88649
-2.06435
-1.93595
-2.07025
-2.02166
-2.32585
-0.39735
-1.27701
-1.45497
-1.62656
-1.53548
-2.11104
-2.39196
-2.00753
-2.2371
-2.3779
-2.22245
-1.61979
-1.40508
-1.53067
-1.61997
-1.86621
-1.72783
-2.22433
-2.11477
-0.923553
0
-1.8819
-1.9184
-1.45466
-2.13169
-1.55657
-2.25944
-1.32248
-0.941362
-1.00952
-1.40089
-1.40422
-1.06063
-2.18074
-2.14132
-1.36779
-1.94128
-2.03925
-1.02061
-1.78008
-2.58931
-2.51901
-2.37071
-2.40265
-1.98211
-1.7551
-2.22588
-1.93844
-1.73946
-2.28705
-1.6607
-1.53512
-2.00304
-2.18454
-2.14853
-2.15426
-1.46535
-1.66866
-1.66862
-2.07852
-2.17734
-1.99714
-2.53543
-2.24969
-2.44614
-1.30133
-1.60324
-1.78701
-1.28362
-1.32058
-1.77623
-0.957025
-2.05765
-1.6775
-2.01559
-2.1732
-1.62256
-2.04247
-2.2814
-2.4119
-1.72524
-1.68926
-2.02612
-2.09432
-1.96383
-2.19385
-2.14382
-1.81775
-2.01667
-1.99143
-2.00317
-1.84996
-2.23297
-2.18986
-2.04037
-2.0827
-2.2033
-2.2076
-2.07689
-1.72251
-2.28403
-2.40862
-2.36
-2.35275
-2.39628
-2.1582
-2.2322
-2.04422
-1.72741
-1.74023
-1.78558
-2.26851
-2.42017
-1.81956
-2.01287
-2.12759
-1.74072
-1.61736
-1.21651
-1.49773
-2.21762
-2.49336
-2.55149
-2.02785
-1.99601
-1.88782
-2.24351
-2.25451
-2.01858
-1.93418
-1.95895
-0.770592
-2.55806
-2.41068
-2.55947
-2.4041
-1.93211
-2.07491
-2.04673
-2.12943
-1.73659
-2.10294
-2.51621
-2.52098
-2.13576
-2.05411
-2.39465
-2.52472
-1.50231
-1.3846
-1.20097
-1.07832
-1.32605
-1.07499
0.092543
-1.02116
-0.216827
-1.56797
-1.92985
-2.03649
-1.57971
-1.78994
-1.1346
-1.34271
-2.1604
-1.8946
-1.30521
-1.06731
-1.00125
-1.76375
-2.08572
-1.95654
-2.00447
-2.01264
-1.76859
-2.08822
-2.11714
-1.69403
-2.03405
-2.17525
-2.37547
-2.46639
-2.21057
-1.90923
-1.18127
-1.73487
-2.14553
-1.81886
-2.16635
-1.90077
-1.82421
-1.63563
-2.18578
-1.49364
0
-1.68931
-1.68935
-2.06761
-1.79842
-1.89176
-1.76761
-2.13919
-1.21434
-1.60767
-1.43332
-1.3489
-1.75002
-2.09027
-1.36955
-1.3177
-1.37715
-2.00605
-2.08996
-1.77433
-1.7096
-1.12147
-0.245947
-2.28288
-1.58558
-1.29784
-1.04286
-1.3907
-1.85372
-2.10112
-2.04052
-2.04784
-2.14617
-2.23607
-2.08596
-2.27565
-2.13228
-1.35756
-1.66492
-1.93155
-1.78433
-1.57383
-2.00822
-1.62564
-1.71693
-1.36442
-1.94374
-2.06221
-2.46748
-2.40791
-1.44765
-1.42636
-1.44817
-1.8186
-1.30079
-2.2054
-2.5797
-2.14259
-1.94002
-2.11609
-0.891144
-1.24537
-1.82375
-1.96141
-1.6922
-1.92722
-1.89589
-1.8465
-1.62466
-0.961116
-1.25946
-0.93058
-2.10743
-2.10223
-1.53761
-0.765736
-1.12488
-1.4433
-1.65028
-1.19665
-1.64458
-1.91497
-1.85122
-2.24578
-1.89502
0
0
-1.67015
-1.60434
-1.53747
-1.86733
-2.00694
-1.60693
-2.10484
-1.64231
-1.5286
-1.95781
-2.02276
-2.03796
-1.63111
-1.53375
-1.2179
-2.19861
-1.61701
-1.68961
-2.3121
-2.1881
-1.74854
-1.7576
-2.31381
-2.48877
-2.45784
-1.90291
-1.61345
-1.40635
-2.19005
-2.09906
-2.50972
-2.29542
-2.48745
-1.97366
-2.31213
-2.35607
-2.0753
-2.06931
-2.39942
-2.19962
-2.21348
-2.20003
-2.26076
-1.99756
-1.97707
-2.19858
-1.80272
-1.8604
-0.777912
-1.91264
-1.42592
-2.15191
-2.11075
-2.55973
-2.11746
-2.30333
0
-1.79699
-2.03481
-2.11332
-2.24401
-2.24816
-2.19102
-2.1662
-2.1653
-2.23668
-2.14116
-2.42663
-1.61142
-1.88284
0
-0.505669
0
0
0
-1.61225
-1.67991
-2.06107
-2.18155
-1.79513
-1.09602
-0.989804
-1.98875
-1.91919
-2.12227
-2.37313
-2.15565
-1.77519
-1.85767
-1.58265
-2.00121
-1.93985
-2.59528
-2.22529
-1.73934
-1.75468
-1.74614
-2.57152
-2.41025
-2.33212
-2.39463
-1.77469
-1.74409
-2.59741
-2.18726
-2.10916
-1.99416
-1.42828
-2.15435
-2.4606
-2.6789
-1.7725
-1.04201
-1.33678
-1.57663
-0.852322
-0.512518
-0.495266
-2.2546
-2.25957
-2.44163
-2.05442
-2.04843
-2.31042
-2.50858
-2.08547
-2.19049
-1.91459
-1.94238
-1.58401
-2.08871
-0.989689
-1.73407
-1.44316
-1.70018
-1.5856
-1.63936
-2.06524
-2.12266
-2.3937
-2.03199
-1.89651
-2.19987
-1.50775
-1.89715
-2.21933
-1.59022
-1.9791
-0.839878
-1.05405
-1.45213
-1.71855
-1.83574
-2.18258
-1.25681
-1.47489
0
-1.59151
-1.24633
-1.88689
-1.84209
-1.7905
-2.13252
-1.83777
-2.20863
-2.21704
-1.98607
-1.81988
-1.44272
-2.02019
-2.06914
-1.99732
-1.83276
-1.57122
-1.16301
-1.17973
-0.98977
-1.84564
-2.2487
-2.19756
-1.76629
-2.03248
-1.88459
-2.37271
-2.0528
-2.305
-1.68717
-1.49768
-1.32397
-1.41151
-1.75032
-1.51354
-1.25626
-1.24809
-2.28979
-2.37388
-2.34924
-2.34115
-1.97728
-1.85675
-1.53588
-1.63273
-1.47088
-1.61848
-1.75558
-1.84579
-0.906586
-2.19827
-2.52447
-2.17613
-2.41302
-2.42362
-2.16831
-2.27439
-2.51119
-2.24764
-1.71139
-1.54391
-2.01932
-1.62282
-1.64278
-2.30613
-2.48093
-2.44874
-2.44672
-1.97282
-1.54516
-2.32477
-2.68986
-2.27428
-1.9688
-2.2581
-1.77267
-1.92596
0
-2.17553
-2.00422
-1.70706
-2.08297
-2.32646
-2.56157
-2.12204
-2.28806
-2.19389
-2.29011
-1.40019
-2.10644
-2.34241
-1.64813
-1.91912
-2.07419
-2.24938
-2.04374
-1.83174
-2.22042
-2.41104
-2.27815
-1.59298
-2.05216
-1.20144
-2.01165
-2.05443
-2.31903
-2.0884
-1.75508
-1.89541
-2.07125
-1.90121
-1.29231
-1.75403
-2.23901
-2.00548
-2.06807
-1.834
-1.43359
-1.86373
-1.43063
-2.03754
-1.63154
-1.56824
-1.64874
-1.89158
-1.99831
-2.45609
-1.72103
-1.70994
-1.4324
-2.02111
-1.68699
-1.27646
-0.762258
-1.81263
-1.68103
-1.32211
-1.48744
-1.97393
-1.91493
-2.55305
-2.37446
-2.16113
-1.92289
-2.09425
-2.01335
-1.79159
-1.97147
-1.73778
-2.08009
-2.07288
-1.78804
-1.08817
-1.64815
-1.42783
-2.15261
-2.10326
-1.76666
-1.90372
-1.5702
-1.61168
-2.37956
-1.03475
-1.53438
-2.05058
-1.66999
-2.2143
-1.87084
-1.82914
-1.5883
-1.96301
-1.4742
-1.98238
-1.70431
-1.74091
-1.71247
-1.60149
-1.28874
-1.28711
-1.73636
-1.64981
-0.665943
-1.146
-1.70571
-0.960721
-0.903667
-1.62631
-1.46202
-1.19327
-0.88624
-1.09491
-1.73451
-1.17508
-1.91852
-1.37753
-1.47177
-1.45367
-1.16079
-1.4344
-1.31504
-1.56147
-2.23054
-2.34496
-2.09568
-2.1017
-1.77986
-2.0834
-1.94706
-2.02237
-2.4896
-2.35665
-2.551
-2.1452
-2.11003
-1.93126
-2.20072
-2.54411
-2.31287
-2.21766
-1.61454
-0.857972
-1.10363
-1.61279
-2.2664
-1.67482
-1.50676
-2.1955
-1.97112
-1.70431
-1.96221
-1.71019
-1.86541
-2.11376
-1.62917
-1.34936
-1.52791
-1.46198
-1.83746
-1.95263
-1.38316
-2.32699
-1.98595
-2.13552
-2.07959
-2.13861
-2.18828
-2.21685
-1.67113
-1.98046
-0.815672
-1.6174
-2.10758
-2.35999
-2.10451
-2.1147
-1.32209
-1.79313
-1.63136
-1.45748
-1.61231
-2.19983
-2.33772
-2.03692
-2.02421
-2.52637
-1.54352
-2.24837
-1.99823
-1.86359
-0.536034
-0.968991
-1.83473
-1.20792
-1.70461
-2.11912
-1.46112
-1.27573
-2.10828
-2.46127
-2.47976
-2.31448
-2.30715
-2.42658
-1.57081
-2.01863
-1.035
-2.05773
-2.08487
-2.10599
-2.31642
-2.39672
-2.28875
-2.11131
-1.86878
-2.46993
-1.69274
-1.30536
-1.59699
-1.77368
-2.55826
-1.48906
-1.6844
-1.57799
-1.88802
-2.0153
-1.81431
-2.04217
-2.38341
-1.99149
-1.67193
-1.64251
-1.45969
-1.42438
-1.00326
-0.651424
-1.54025
-1.30001
-1.68976
-1.57575
-2.08454
-2.24083
-1.63337
-0.975101
-2.04028
-2.26682
-1.55559
-1.76449
-1.88391
-2.00274
-1.10651
-1.59365
-2.21937
-0.476068
-1.36423
-1.16532
-1.12904
-1.3815
-1.33359
-1.33363
-1.37678
-1.39179
-1.28307
-1.43014
-1.50203
-1.12002
-1.18934
-1.82116
-2.09191
-1.928
-1.52709
-0.476012
-0.94269
-1.29065
-0.871805
-1.30657
-1.39542
-0.988771
-1.13245
-1.78175
-1.57405
-1.71664
1.21705
-1.21793
-1.42742
-1.8422
-0.990091
-1.32262
-2.19018
-2.4659
-2.16502
-1.9062
-2.13608
-1.16105
-0.816099
-0.691826
-1.40763
-1.6274
-1.68831
-1.30014
-1.44999
-1.3747
-1.46769
-2.03448
-2.0635
-1.73176
-1.82007
-2.07466
-2.13911
-2.15563
-1.52425
-2.41543
-2.47859
-2.44278
-1.44663
-1.3986
-2.00153
-2.18322
-2.15651
-1.85079
-1.4798
-1.28185
-1.69671
-1.1868
-1.53997
-1.96531
-1.39801
-1.53911
-1.31098
-1.78834
-2.18882
-1.97847
-2.16384
-2.31773
-1.9846
-2.15347
-2.11595
-1.72013
-2.14249
-2.20066
-2.27686
-2.25549
-1.41609
-1.88105
-2.11383
-2.16591
-1.29054
-1.89304
-1.3712
-1.64147
-1.88174
-1.71083
-0.497747
-1.10256
-1.11184
-1.99705
-2.1469
-1.64313
-1.5124
-1.79557
-2.08143
-1.50646
-0.779222
-2.08874
-1.8968
-1.89406
-2.44028
-2.1153
-1.50411
-2.07353
-1.43868
-2.0775
-1.45315
0
-1.75989
-1.33997
-1.91259
-2.25301
-1.57543
-0.443556
-2.04135
-1.72802
-1.6764
-1.91016
-2.42009
-1.44386
-1.44914
-0.391807
-1.42984
-1.84977
-2.04896
-2.02009
-2.31422
-2.49003
-2.20814
-2.26799
-2.24857
-1.48316
-1.50053
-1.78632
-1.97809
-1.7546
-1.52536
-1.90271
-2.44715
-2.03653
-1.78527
-1.9367
0
-1.76796
-1.53285
-1.64306
-1.40942
-1.80838
-0.934355
-1.58152
-1.5862
-1.69896
-1.86921
-2.35691
-2.29161
-1.73223
-1.79752
-1.92025
-1.72649
-1.12669
-0.963189
-1.55885
-2.37672
-1.00827
-1.83192
-2.18099
-2.09221
-2.24698
-1.77673
-0.951865
-1.31483
-1.70262
-1.33872
-1.37743
-0.779879
-0.393189
-1.18632
-1.96057
-1.47241
-1.12924
-0.988308
-1.89958
-1.31803
-1.66245
-1.41518
-1.61133
-1.46206
-1.85459
-2.32169
-1.74175
-2.31809
-2.14417
-2.29399
-2.34719
-2.164
-2.14451
-2.23895
-2.31551
-2.10001
-1.79637
-2.05088
-1.88227
-1.61309
-2.08687
-1.94233
-1.53667
-1.69435
-2.01516
-1.54655
-2.15852
-1.79617
-1.69827
-2.33707
-2.58339
-1.34962
-1.67691
-1.86279
-1.21954
-1.61633
-1.54304
-1.6108
-1.46064
-2.22808
-0.538442
-2.25661
-2.26878
-1.9009
-1.75947
-1.45152
-1.28622
-0.868656
-1.81183
-1.94452
-2.19047
-2.17077
-1.89297
-1.80555
-2.23238
-2.02285
-1.88398
-1.58482
-1.48741
-1.46054
-0.886032
-2.06932
-2.27818
-2.67988
-2.40948
-2.18252
-2.358
-2.42136
-1.96454
-1.81864
-2.35406
-2.71155
-2.54847
-2.03968
-2.43731
-1.29988
-2.01346
-1.97172
-2.09475
-2.45238
-2.44592
-2.62061
-2.65356
-2.26607
-2.33474
-2.13685
-2.17353
-2.00113
-1.27075
-2.00145
-2.38158
-1.46051
-2.13594
-1.68702
-1.48914
-1.97383
-1.52281
-2.06842
-2.12678
-1.09504
-1.38632
-1.88826
-1.56318
-1.12975
-1.70145
-1.45651
-2.14882
-1.10518
-1.27748
-1.17605
-0.403692
-1.52415
-1.38327
-1.5303
-1.87344
-1.62161
-2.15039
-1.98625
-1.86471
-2.19878
-2.35647
-1.86277
0
-1.87048
-1.30627
-1.60682
-1.69345
-1.76555
-1.97074
-2.17686
-2.16846
-2.17364
-1.76387
-1.79052
-1.84066
-1.85857
-2.44962
-2.45727
-1.93014
-2.12523
-2.33042
-2.17509
-2.16116
-1.9742
-1.24931
-2.21431
-2.41542
-1.84363
-1.95271
-1.39603
-1.96032
-1.90847
-1.10338
-1.25134
-1.37252
-1.44609
-1.71973
-1.95378
-1.74029
-2.27114
-2.11038
-1.78723
-1.93365
-2.04293
-2.26045
-1.47405
-1.65561
-1.63003
-1.97307
-2.4158
-1.33516
-2.06713
-1.62028
-2.44855
-2.53271
-1.79303
-2.16102
-2.00949
-2.38012
-2.25673
-2.07302
-1.83626
-1.86012
-1.78996
-1.55699
-1.78416
-2.05095
-1.89058
-2.40979
-2.20016
-1.86602
-1.65563
-1.72495
-1.49097
-1.37585
-0.694059
-1.44173
-1.52463
-0.216106
-1.6128
-2.17142
-2.11504
-2.08676
-1.89302
-1.90547
-2.51277
-2.70534
-2.47932
-2.47938
-2.04796
-2.20315
-2.06916
-2.18918
-2.37405
-2.43064
-2.32756
-2.05594
-1.71738
-1.45705
-1.48747
-1.97813
-1.49726
-1.99719
-1.64427
-2.20099
-1.86844
-1.82596
-2.09394
-1.7001
-1.90177
-2.29744
-1.43525
-0.819031
-1.22537
-0.62455
-1.13952
-1.12674
-1.14559
-1.28503
-0.523531
-1.87143
-1.28683
-1.96382
-1.35351
-1.62993
-2.02318
-1.87178
-1.6021
-1.33893
-1.84653
-2.11154
-2.23521
-2.1785
-2.15828
-2.09661
-2.18764
-2.10091
-2.28194
-2.43573
-1.87292
-1.95446
-1.3214
-1.88029
-1.93802
-1.87931
-2.16218
-2.18521
-2.49213
-2.49059
-2.53271
-2.24511
-1.75792
-1.88006
-1.52194
-1.97248
-2.24409
-2.28297
-2.02514
-1.74966
-1.90854
-2.11137
-2.26657
-1.82885
-1.73109
-2.50045
-1.99013
-2.32952
-2.24052
-2.2302
-2.14718
-2.27926
-1.92438
-1.42695
-1.78228
-2.46043
-2.07662
-2.45975
-2.27883
-1.92247
-2.2903
-2.13753
0
0
-1.95994
-2.19997
-2.09389
-1.77344
-1.89904
-1.31014
-2.38685
-2.0777
-1.33835
-2.18015
-2.43316
-1.74857
-2.01266
-1.38579
-2.27371
-2.03275
-1.64601
-2.27491
-2.19098
-2.30319
-2.2091
-2.52621
-1.34361
-1.54251
-1.66045
-2.2787
-2.17874
-2.35056
-2.48158
-2.57591
-1.75154
-1.36386
-1.80333
-1.33626
-2.13359
-1.83728
-1.45329
-1.93846
-2.36967
-2.32729
-2.38312
-1.99811
-2.3555
-2.27135
-2.40022
-2.28787
-2.21591
-1.98909
-2.18696
-1.854
-1.87081
-1.63764
-1.21012
-1.79386
-1.24865
-1.84581
-2.00981
-0.672559
-1.83161
-2.00933
-2.21669
-2.36951
-1.59345
-2.28023
-1.46025
-2.12389
-2.25386
-2.53396
-2.0661
-2.23585
-2.09979
-1.62348
-1.90108
-2.44053
-2.14215
-2.18944
-2.22131
-2.02744
-1.99799
-2.23717
-2.46999
-2.16497
-2.33902
-2.11107
-1.25844
-1.09087
-1.59311
-1.53571
-1.60892
-1.93087
-1.63915
-1.58207
-1.58328
-2.11928
-1.55495
-1.46729
-1.69744
-2.52144
-2.47414
-2.31429
-2.31309
-2.32229
-2.04877
-2.19136
-2.04204
-2.56628
-1.22398
-1.83247
-1.43112
-0.618645
-2.32488
-2.37934
-2.41218
-2.27912
-2.08128
-2.16783
-2.42883
-1.93742
-2.13883
-2.09603
-2.5056
-2.00473
-0.217256
-1.42137
-1.46248
-1.3098
-2.08648
-2.0695
-2.09821
-1.33701
-2.16623
-1.85075
-2.1518
-1.84226
-2.30414
-2.01485
-1.86807
-1.84067
-1.53534
-1.65318
-2.29288
-1.70741
-1.34973
-1.83666
-1.34992
-1.60726
-0.850665
-1.9123
-0.89102
-1.75453
-2.47911
-2.16149
-2.42415
-2.56658
-2.49094
-1.85336
-1.66784
-1.47112
-1.85189
-1.96686
-1.87877
-1.92021
-1.71392
-2.39529
-2.0648
-2.26049
-2.44468
-2.45887
-2.17773
-2.15021
-2.13844
-2.22069
-1.38544
-1.95615
-2.26793
-1.79684
-2.28995
-2.59171
-2.73561
-2.45756
-2.5744
-2.02712
-2.08088
-1.6223
-1.95146
-2.32831
-2.31935
-2.05556
-2.1316
-2.59603
-1.77316
-2.08764
-1.92391
-2.13629
-2.00626
-1.25084
-1.86292
-2.30979
-1.98655
-2.24239
-2.54365
-2.59761
-2.32048
-1.76381
-2.24806
-1.87701
-2.39997
-2.4701
-2.22176
-2.46219
-2.23313
-1.99717
-1.99661
-2.45715
-2.44448
-1.49181
-0.893096
-2.2024
-2.29222
-2.47101
-2.36468
-2.48538
-2.08193
-2.18476
-1.73947
-2.17559
-2.2715
-1.8679
-2.17681
-2.46664
-2.1206
-1.79026
-1.99505
-2.13634
-1.65012
-1.79966
-1.89007
-1.55186
-1.65324
-1.95353
-1.76252
-1.18596
-1.70482
-1.46602
-1.70305
-1.95457
0
-1.76963
-1.70167
-1.69592
-1.60224
-1.38895
-1.52804
-1.80131
-1.75536
-1.72223
-1.28316
-2.0005
-1.83715
-1.38318
-0.8394
-1.73836
-1.81719
-2.203
-2.32827
-2.13217
-2.27607
-2.26452
-2.27444
-0.689228
-0.938917
-1.52475
-2.33895
-2.33164
-2.30837
-2.29276
-2.44516
-2.19917
-2.06242
-2.39563
-2.52487
-1.88002
-2.13642
-2.09511
-1.91495
-1.75076
-2.31562
-1.69868
-2.42177
0
-2.18049
-2.01805
-1.91613
-1.87614
0
-1.78788
-1.77474
-2.38851
-2.325
-2.50498
-2.5911
-1.256
-2.29699
-1.57208
-2.42637
-1.97378
-2.13835
-2.33255
-1.98844
-1.47936
-1.59964
-1.70832
-1.95834
-1.91107
-1.92493
-1.69369
-1.32351
-1.51846
-1.64787
-1.39789
-2.10049
-1.78428
-1.87785
-1.45217
-1.49573
-1.63048
-1.42656
-1.2547
-1.91968
-1.81899
-2.49977
-2.4159
-2.3973
-2.48399
-2.12206
-1.78922
-2.09592
-1.60329
-1.87271
-1.99544
-2.5106
-2.47543
-2.19184
-2.27615
-1.57635
-1.59587
-2.2424
-2.13921
-2.10472
-2.08586
-1.88427
0
0
-2.11042
0
-2.11625
-1.77445
-1.92261
-2.07621
-2.08001
-2.11748
-1.55854
-1.67943
-1.25647
-1.55761
-1.43557
-2.16992
-1.34714
-1.81089
-1.9093
-1.66623
-2.07869
-2.02145
-1.56
-2.34273
-2.16369
-1.88341
-2.29796
-2.32777
-1.75126
-2.07931
-1.94883
-2.48312
-2.15696
-2.65752
-2.26454
-1.76137
-1.84224
-1.49644
-1.46094
-2.1907
-1.73599
-1.82498
-1.84965
0
-1.93962
-2.04836
-2.25109
-1.88342
-1.93377
-2.01845
-1.91088
-2.02723
-2.11444
-2.49367
-2.43643
-2.04683
-1.89385
-2.09319
-2.09586
-1.97406
-2.10133
-2.11679
-1.95138
-2.51382
-2.28157
-1.97712
-1.3841
-2.27045
-2.34632
-1.83547
-1.51399
-1.95924
-1.7634
-1.05318
-1.44327
-1.82729
-1.9081
-2.18783
-1.80148
-2.00182
-2.20423
-1.60888
-2.38481
-2.09549
-1.31093
-1.68176
-1.59957
-1.57572
-1.96087
-2.25212
-1.97428
-1.81064
-1.1155
-2.02427
-2.00461
-1.74743
-2.09038
-2.20218
-2.05247
-1.85641
-2.25792
-2.32346
-2.28417
-1.45279
-1.53161
-2.22191
-1.73759
-1.7028
-1.57311
-2.16958
-2.09272
-2.20057
-1.38173
-2.02809
-1.79557
-1.31011
-1.87648
-1.97189
-1.79887
-1.07196
-1.62961
-2.09554
-0.799902
-1.79468
[truncated: 166,547 more rows]

## Sheet: Supplementary Figure 11d
Anthocyanin concentration measurement of three groups of Cushion willow
Type	Greenhouse	LJ_BS	LJ_LS
Anthocyanin concentration (A535/g FW)	0.0672	0.1161	0.2331
	0.0714	0.1186	0.2473
	0.071	0.1144	0.2468
	0.0745	0.1143	0.238
	0.0676	0.1118	0.2356
	0.074	0.1157	0.2338
Mean	0.07095	0.11515	0.2391
Standard deviation	0.00281055	0.0020662	0.0058321

## Sheet: Supplementary Figure 17
Tajiama'd D value for highland and lowland LJ populations of Cushion willow selected regions.
Tajima's D of highland Cushion willow in highland sweep region	Tajima's D of highland Cushion willow in lowland sweep region	Tajima's D of whole genome of highland Cushion willow	Tajima's D of whole genome of lowland Cushion willow	Tajima's D of lowland Cushion willow in highland sweep region	Tajima's D of lowland Cushion willow in lowland sweep region
0	0	-0.244168	-0.166535	1.06146	0.27485
-0.529447	-1.52717	-1.11003	-1.41694	-0.414995	-0.224901
-0.529447	-1.52717	-1.70805	-1.70288	-0.414995	-0.224901
-0.176525	-0.632949	0.398293	-2.09366	-0.85456	-2.05143
-0.176525	-0.632949	-0.535893	-2.13605	-0.85456	-2.05143
-0.634086	-0.450626	-0.80794	-1.86587	-0.154639	0.345594
-0.634086	-0.450626	-0.770452	-1.71099	-0.737101	-0.221815
-1.59369	-1.44511	-1.14791	-1.90718	-1.20505	-0.699537
-1.12891	-1.43026	0	0	-1.76344	-1.67839
0	0	-0.454927	-1.34091	-1.20505	-0.699537
0	0	-1.1349	-1.45227	-1.76344	-1.67839
0	0	-0.636102	-1.20914	-0.911615	-0.143336
0	0	-1.17671	-1.77157	-0.562204	0.167873
1.42056	-0.726708	-1.42166	-0.600585	-0.375305	0.121851
1.42056	-0.726708	-1.39914	-1.95964	-0.876023	-0.653459
-1.04255	0.674801	-0.55837	-1.70572	-1.20912	-1.0424
-0.890693	1.20854	-1.09212	-1.31791	0	0
-1.31829	-1.2634	-0.115013	-0.36288	-1.52717	-0.529447
-0.550625	-1.64565	-0.223228	-0.011505	-1.52717	-0.529447
0	0	0.018834	-1.24062	-0.632949	-0.176525
-0.971056	-0.440068	-1.3955	-1.86927	-0.632949	-0.176525
-0.622807	-0.072086	-0.560462	-0.782474	-0.450626	-0.634086
-1.5555	-1.68057	-0.862695	-2.19748	-0.450626	-0.634086
-1.68082	-2.21689	-1.16787	-1.1093	-1.44511	-1.59369
-1.5555	-1.68057	-1.39361	-1.64459	-1.44511	-1.59369
0.081708	-0.217761	-1.17745	-2.1103	-1.43026	-1.12891
0	0	-0.984355	-1.65126	-1.43026	-1.12891
-1.40542	-1.46597	-1.54348	-0.983307	0	0
1.6727	1.81586	-0.473825	-1.48172	0	0
0.690781	1.60988	-1.5256	-2.07368	0	0
-0.492358	-0.627197	-1.38947	-1.26153	-0.975233	-0.04294
0.28968	0.517438	-1.62749	-1.05027	0	0
0.74208	0.096828	0	0	-0.975233	-0.04294
0.37244	0.484849	-0.215252	0.89283	-1.53151	-0.38764
-1.72851	-2.05927	-1.43508	-1.4315	-1.53151	-0.38764
-1.74266	-1.97237	-1.19202	-1.25864	-1.68264	-0.922891
-1.74266	-1.97237	-0.919211	-0.249188	-0.233706	-0.652715
-1.97431	-1.50833	-1.51361	-2.17605	-0.568004	-0.466429
-1.81449	-1.80434	-1.31826	-1.47358	-1.90873	-0.509849
-1.97431	-1.50833	-0.527457	-0.951454	-1.56851	-1.39096
-1.81449	-1.80434	-0.697853	-1.87107	-1.56851	-1.39096
-1.99155	-1.98308	-0.892261	-1.81991	0	0
-1.13277	-1.4483	-0.401768	-0.322487	-1.86205	-1.60346
-1.21162	-1.24182	-1.08124	-1.34266	-1.02925	-0.882627
-0.59803	-1.30405	-1.27898	-1.56554	-1.08105	-0.706268
0.413742	-0.076232	-0.860096	-0.467336	-0.743533	-1.42094
0.413742	-0.076232	-0.840332	-1.0188	-1.43448	-0.322243
-0.096649	-0.490596	-1.96202	-0.582414	-1.77831	-1.75943
0	0	-1.89008	-0.431481	-1.64565	-0.550625
-0.770586	-1.72708	-0.45967	0.398681	0	0
-0.134848	-1.11806	0.382649	1.35561	0	0
0	0	-1.32513	-0.753054	-1.2376	-1.06073
-0.024948	-0.059753	-1.37431	-0.037309	-2.13328	-1.5937
0	0	-0.864935	-0.043285	-1.57797	-1.75492
0	0	-1.41098	-0.492729	-1.57797	-1.75492
0	0	-1.72524	-1.48896	-2.15867	-2.13437
0	0	-1.04404	0.145788	-0.52464	-0.995391
0	0	-0.796347	-0.474121	-0.440068	-0.971056
0	0	0.32478	1.03515	-0.440068	-0.971056
0	0	-0.438637	-0.152375	-0.072086	-0.622807
0	0	0.650553	1.01946	-0.072086	-0.622807
0	0	-1.35247	-0.997637	-0.65859	-0.799443
0	0	0.566347	0.674226	-1.02801	-0.965516
0	0	0.065352	1.02917	-1.43617	-1.12904
0	0	0.228445	1.29603	-0.751419	-0.533177
-1.07546	-1.18938	-0.678777	-0.893919	-2.19393	-1.7877
-1.07546	-1.18938	-0.182147	0.342154	-1.43019	-0.756153
0	0	1.45294	1.24872	-1.03652	0.084074
0	0	1.20266	0.517998	-1.16159	0.598613
0	0	-0.707952	1.46189	-0.721522	0.911663
-1.03015	-0.670734	-0.338603	-0.173788	0.295011	0.154518
0	0	0.885377	0.911214	-0.434811	0.026482
-1.03015	-0.670734	-0.652988	-0.042858	-0.529042	-0.179506
0	0	-0.273149	0.216968	-0.749692	0.15254
0	0	0.51342	0.6075	-0.749692	0.15254
0	0	-0.216051	0.023611	0.337736	0.13937
0	0	-1.61036	-1.32017	-0.627197	-0.492358
0	0	-1.28754	-0.857292	-0.761838	-0.420578
0	0	-0.892138	0.573903	-0.627197	-0.492358
0	0	-2.03193	0.982194	0.517438	0.28968
0	0	-1.66748	-1.05404	-0.905041	0.181572
0	0	-0.378097	-0.045339	-0.565112	1.36605
0	0	-0.305655	-0.156351	-1.19391	-0.112835
0	0	-0.695508	-0.720526	-2.05927	-1.72851
0	0	-0.221458	-0.878472	-2.05927	-1.72851
0	0	-0.531058	-0.754663	-1.97237	-1.74266
0	0	-1.295	-1.38885	-1.97237	-1.74266
0	0	-1.39696	-1.18837	-1.50833	-1.97431
0	0	0.414328	-0.062224	-1.30405	-0.59803
0	0	-2.22295	-2.05748	-0.076232	0.413742
0	0	-1.99433	-1.79084	-0.643907	0.094691
-0.547183	-0.6868	-0.977266	-0.922469	-1.11806	-0.134848
-0.547183	-0.6868	-0.865574	-0.321636	-1.11806	-0.134848
0	0	0.247643	0.71638	0	0
0	0	-0.320948	-0.564631	-0.658087	0.944899
-0.323625	-0.356611	0.338498	-0.596716	-0.971303	-0.510288
-0.323625	-0.356611	0.26232	-0.028733	-0.665513	0.535166
0	0	-0.237868	0.240035	-1.38103	0.171828
0	0	-0.773844	-0.319648	-0.907334	0.213769
0	0	-0.758506	-0.386989	-0.386061	0.198621
0	0	-1.2069	-0.971492	-1.08895	-0.047385
0	0	-1.02631	-1.75855	-0.994577	-0.514147
0	0	-1.42671	-1.52517	-0.994577	-0.514147
0	0	-1.43823	-1.29601	-1.01139	0.43767
0	-0.698945	-1.80146	-1.68907	-0.059753	-0.024948
-0.264176	-0.314959	-1.36906	-1.59149	0	0
0	0	-1.01549	-2.15284	0	0
-0.264176	-0.314959	0.252571	-1.24915	0	0
0	0	0	-0.110383	0	0
-0.842206	-1.10231	0	0	0	0
-0.842206	-1.10231	-0.849347	-0.428447	0	0
0	0	-0.868525	-0.868003	0	0
0	0	0.511433	-0.305951	0	0
0	0	1.0709	0.52936	0	0
-0.846376	-0.853798	-0.456832	-0.666169	0	0
0.005405	-0.266713	-1.97005	-2.07365	0	0
-1.70361	-0.719204	-1.63356	-1.72786	0	0
-1.85401	-0.838551	-1.87105	-1.98541	-1.18938	-1.07546
-0.550511	1.10673	-2.11015	-2.08349	-1.18938	-1.07546
-0.044958	0.426192	-1.75865	-1.9483	0	0
-0.567048	-1.36393	-1.49196	-1.37886	0	0
-0.738375	-1.13278	-1.77249	-2.23301	0	0
-0.747711	-1.3447	-2.06452	-0.601356	-0.670734	-1.03015
-0.630705	-1.03728	-1.53724	-1.15714	0	0
-0.666252	-1.33174	-2.18364	-1.99553	-0.670734	-1.03015
-0.528266	-0.312749	-1.81365	-0.892978	0	0
-0.666252	-1.33174	-2.2849	-2.17969	0	0
-1.05832	-1.41081	0.108573	-0.621616	0	0
-1.05832	-1.41081	-0.181123	-0.765203	0	0
-1.51241	-1.22399	-0.938034	-1.62282	0	0
-1.51241	-1.22399	-1.68615	-1.72446	0	0
-0.48713	-1.4142	-0.963381	-0.877278	0	0
-0.48713	-1.4142	-1.68925	-2.01663	0	0
0.107734	0.031605	-0.836527	-2.17732	0	0
0.220361	1.27219	-2.32283	-2.33559	0	0
-0.232386	0.290866	-1.61316	-2.28026	0	0
-1.45896	-0.361197	-2.25222	-2.18727	0	0
-2.0152	-0.749763	-2.00534	-2.49684	0	0
-2.0152	-0.749763	-1.97511	-1.79585	0	0
-1.81438	-1.14654	0.662285	-0.370497	0	0
-1.81438	-1.14654	-0.927641	-1.54053	0	0
-0.505657	-1.23506	-1.48184	-1.44293	0	0
0	0	-2.41722	-2.21251	0	0
0	0	-2.12474	-1.88686	-0.6868	-0.547183
0	0	-1.24045	-2.13625	-0.6868	-0.547183
0	0	-1.9655	-2.31816	0	0
0.444332	0.045148	-1.10367	-1.55822	0	0
0	0	-2.26372	-1.94656	-0.356611	-0.323625
0.298107	1.32765	-2.26408	-2.36956	-0.356611	-0.323625
0	0	-0.825901	-1.05675	0	0
0.298107	1.32765	-1.32424	-1.30832	0	0
0.366201	0.74881	-1.85494	-1.78309	0	0
0.366201	0.74881	-2.26096	-1.87256	0	0
0.480961	0.190461	-1.87954	-2.17208	0	0
0.58659	0.281105	-1.31628	-1.07184	0	0
0.291815	-0.096982	0.27485	1.06146	0	0
-0.824084	0.057814	-0.224901	-0.414995	0	0
0	-0.593148	-2.05143	-0.85456	-0.544691	-1.71687
-0.824084	0.057814	0.345594	-0.154639	-0.544691	-1.71687
-0.071417	0.369989	0.386149	0.180023	-1.8329	-1.12911
-0.071417	0.369989	1.2275	0.635821	-1.24532	-0.626525
0.534057	-0.371204	-1.34789	-1.17515	-1.08554	-0.389857
0.534057	-0.371204	1.78733	1.59801	-1.08554	-0.389857
0.08747	-0.061437	1.3998	1.17493	-1.24265	-0.597988
0.08747	-0.061437	0.190828	0.583623	-0.879939	0.027344
0.150874	0.009832	-0.951791	-0.965998	-0.687535	0.169098
0.150874	0.009832	0.266943	0.26831	-1.88431	-0.634044
0.064775	-0.244705	-0.180775	-0.588818	-1.67847	-0.095367
-0.403759	-0.032526	-2.27917	-2.1807	-1.67847	-0.095367
-0.893686	-0.581785	0.709435	-0.113825	-1.64049	-0.13089
-0.134332	-0.961125	0.034925	-0.245488	-1.64049	-0.13089
-0.505353	-0.440454	0.75638	0.445049	-1.29241	0.051548
-0.89687	-1.14179	0.12327	-0.527371	-0.2537	-0.129665
-0.21103	-0.606111	-0.536303	-1.00145	-0.698945	0
-0.256378	-1.84161	-1.42891	-0.579218	-0.698945	0
0.014045	-2.1446	0.441378	0.138443	-0.314959	-0.264176
-1.16793	-1.73755	0.13769	-0.201698	0	0
0.444387	-0.236885	-1.44702	-1.34834	-0.314959	-0.264176
-2.06393	1.34758	-0.346361	-0.482723	0	0
-0.578878	-1.03153	-0.214086	-0.73273	-1.10231	-0.842206
-0.816943	0.138458	-0.023329	-0.151877	-1.10231	-0.842206
-0.488344	-1.0231	-0.42364	-0.499368	0	0
-0.488344	-1.0231	-0.857734	-1.04281	0	0
-1.0825	-0.387467	-0.761794	-0.61643	0	0
-1.0825	-0.387467	-0.477083	-0.988093	0	0
-1.65108	-0.25926	-1.25916	-1.2259	-1.36074	-1.46299
-1.65108	-0.25926	-1.05967	-0.446723	-0.853798	-0.846376
0.31465	-0.402594	-0.891309	0.121716	-0.266713	0.005405
0	0	-0.158598	-0.376093	-1.44373	-1.94788
-0.006299	0.226593	-0.593407	-0.570665	-0.865926	-1.75439
-2.07848	-2.15563	-1.06693	-0.524446	0.002977	0.045476
-2.08561	-2.10115	-0.730988	-0.516432	-1.4171	-1.08544
-0.366028	1.42271	-1.44371	-1.64381	0	-0.302059
-1.49113	-1.63086	-0.731295	-0.476218	-0.511172	-0.335818
-1.49113	-1.63086	0.015907	-0.283867	-0.099572	-1.0143
-0.876115	-0.472779	0.364434	-0.993754	-0.497268	-0.597919
-1.34478	-0.667287	0.197186	-1.90577	-0.497268	-0.597919
-1.26398	-0.387521	0.182079	-0.716473	0	0
-2.15365	-0.407463	0.222159	-0.638745	0	0
-2.04024	-0.591078	-0.602012	-1.31665	-1.38891	-0.322226
0	0	-1.3223	-1.36142	-0.390699	-0.66688
-1.38454	-1.47147	-0.812586	-0.726446	-1.38891	-0.322226
0.025621	1.4543	-0.033501	-0.614559	-0.390699	-0.66688
-0.353206	0.157674	-0.543003	-0.671032	-0.241759	-1.03676
0.096652	1.02859	-1.05004	-1.43048	-0.55441	-0.075071
-0.438359	-0.697373	-1.47615	-1.8215	0.263365	0.400565
-0.438359	-0.697373	0.078085	-0.477142	0.380728	-0.571217
0	0	-0.117006	-0.308763	-1.48394	-0.848461
0	0	-0.720299	-0.922109	-0.719204	-1.70361
-0.679307	-1.57467	-0.964753	-1.40231	-0.838551	-1.85401
0	0	-0.221815	-0.737101	-1.69725	-1.33313
-0.653575	-1.47541	-0.699537	-1.20505	-1.64022	-1.10534
-0.653575	-1.47541	-1.67839	-1.76344	-1.36393	-0.567048
-1.31085	-2.07982	-0.143336	-0.911615	-1.13278	-0.738375
-1.0479	0.460634	0.627868	-0.49686	-1.13278	-0.738375
-0.492458	0.418065	0.651454	0.302495	-1.3447	-0.747711
-0.492458	0.418065	-0.253949	-0.868831	-1.3447	-0.747711
-1.32607	-1.54302	0.167873	-0.562204	-1.03728	-0.630705
-0.398075	-0.515908	0.121851	-0.375305	-1.01695	0.306263
0	0	0.528732	-0.40921	-0.308449	0.459111
0	0	0.201397	-0.159132	-0.308449	0.459111
-0.900364	-0.104224	-0.951692	-0.496935	-1.36518	-0.997489
-1.24976	-1.11241	-0.653459	-0.876023	-1.25503	-0.555331
-1.32627	-0.606425	-1.0424	-1.20912	0.531578	0.25883
-1.32627	-0.606425	-0.289307	-0.778614	-1.33174	-0.666252
0.013204	-1.12332	-0.974263	-0.988488	-1.41081	-1.05832
0.013204	-1.12332	-1.25137	-1.44603	-1.41081	-1.05832
-0.999178	-0.759034	-1.39945	-1.72895	-1.22399	-1.51241
-0.999178	-0.759034	-1.51982	-1.94711	-1.22399	-1.51241
-1.02442	-0.712184	0	0	-1.4142	-0.48713
-1.28286	-1.82995	-0.529447	-1.52717	-1.4142	-0.48713
-1.26417	-1.02856	-0.176525	-0.632949	0.031605	0.107734
-1.26417	-1.02856	-0.634086	-0.450626	-1.04777	0.271412
-1.26939	-1.62954	-1.59369	-1.44511	-0.064417	0.477695
-0.732808	-1.52095	-1.12891	-1.43026	-1.5188	0.869875
-0.36662	-1.20918	0	0	-0.848307	-0.192128
-1.31678	-1.12088	0	0	-1.15962	0.190848
-0.757647	-1.31404	-0.04294	-0.975233	-1.1528	0.14394
-0.600333	-0.891416	-0.38764	-1.53151	-0.69641	0.862235
0	0	-0.922891	-1.68264	0.881618	0.77567
0	0	-1.01266	-1.75302	0.881618	0.77567
-0.693381	-0.8334	-1.0317	-1.52912	0.349129	0.865329
-1.13901	0.753651	-0.285293	-1.50767	0.349129	0.865329
-0.203138	-1.20698	1.35484	0.248588	0.330151	0.673702
-0.724475	-0.906023	0.86502	-1.53008	-0.522907	0.331259
0	0	1.09062	-1.63846	-0.841352	-0.715714
0	0	1.42644	-0.453373	-0.841352	-0.715714
-1.22945	-1.35331	0.99259	0.232311	-0.681938	-1.38117
-1.69622	-0.047634	-0.787812	-0.839919	-1.43106	0.329717
-1.70475	-0.890166	-0.508386	-0.447936	0.417781	-0.19474
-0.065737	-0.000239	-0.633664	-0.332102	-0.749763	-2.0152
0	0	-0.993076	-1.24573	-1.14654	-1.81438
0	0	-0.887751	-0.594372	0	-0.721447
0.064851	-0.560045	-0.674375	-0.462664	-0.393823	0.474486
0.064851	-0.560045	-0.433661	-1.43146	-0.393823	0.474486
0.552566	1.32301	1.7354	0.648977	-0.206292	0.224595
0.552566	1.32301	0.117466	0.072005	-0.206292	0.224595
0.391374	1.78719	-0.33916	-1.20717	0.159072	-0.643225
-0.856705	-1.36428	-0.815607	-1.06545	0.159072	-0.643225
-0.291672	-0.691267	-1.95354	-0.943899	-0.537631	-0.995768
-0.291672	-0.691267	-1.86732	-1.77302	-0.158205	-0.039792
-1.22634	-0.751921	-2.19593	-1.64027	0	0
-1.22634	-0.751921	-1.69144	-1.51552	0	0
-1.55648	-0.635574	-1.74662	-1.86558	0	0
-1.55648	-0.635574	-1.8157	-2.13265	0	0
-1.63086	-0.87904	-2.20077	-1.25316	0	0
-1.63086	-0.87904	-1.74109	-1.68399	0	0
-1.68978	-0.953722	-1.32946	-0.76954	0	0
-1.68978	-0.953722	0.018864	-1.05442	0	0
-0.325216	1.64229	0.009553	-0.85702	0	0
-0.325216	1.64229	-0.901555	-0.81162	0.045148	0.444332
-0.265438	1.02088	0.322374	0.598362	0	0
-0.265438	1.02088	-0.166933	-0.541536	1.32765	0.298107
-0.382583	1.5148	-0.562594	-1.06545	0	0
-0.382583	1.5148	0.910352	0.893248	1.32765	0.298107
-0.5073	0.241724	0	0	0.74881	0.366201
-0.5073	0.241724	-0.706113	-0.931818	0.057814	-0.824084
-0.970721	-1.16106	-0.028313	-0.670299	-0.593148	0
-1.01409	0.626836	0.622607	-0.191816	-0.371204	0.534057
-1.79375	1.44854	-1.94494	-1.53998	-0.061437	0.08747
-1.79375	1.44854	-0.165574	-0.51532	-0.061437	0.08747
-1.61113	0.806668	-0.867386	-1.22588	0.009832	0.150874
-1.61113	0.806668	0.397313	-0.298152	0.009832	0.150874
-0.956386	0.869637	1.06584	-0.761307	-0.244705	0.064775
-0.106579	-0.120014	0.623608	0.270852	-0.244705	0.064775
-0.778882	1.71844	-0.35961	-0.062335	-1.31452	-0.707156
-0.864359	-1.16584	1.32245	0.386043	-0.761665	0.479428
-1.36747	-0.909178	1.06514	0.14775	-0.87441	0.561256
-1.36747	-0.909178	-1.29144	-1.88166	-1.06278	-0.139087
-0.565399	-0.20654	0.110132	-1.08794	-0.160215	-0.088591
-1.3381	-0.323924	0.825887	-0.725122	0.163133	0.607619
-1.88154	0.322842	-0.574718	-0.771952	-0.160215	-0.088591
-1.43832	0.467994	-0.319435	-0.912405	-1.73373	-1.70421
-0.579417	0.694113	-0.077238	-0.396628	-1.49405	-1.55718
-2.41286	-0.768665	-1.369	-0.197248	-1.49405	-1.55718
-1.92252	-0.290138	-2.01846	-1.83464	-1.43722	-1.02423
-0.10099	-0.331139	-1.91669	-1.08571	-1.43722	-1.02423
-1.26141	-0.819639	-1.71601	-1.21917	-1.37601	-0.413735
-0.145238	-0.184732	-1.87364	-0.755114	-1.14179	-0.89687
-0.265928	-0.893611	0.695773	0.270765	-0.606111	-0.21103
-0.133626	-0.135434	0.267844	0.039131	-2.42046	-0.059074
-0.275238	-0.666367	-1.22188	-1.01189	-1.97129	-0.051569
-0.275238	-0.666367	-0.618929	-0.671654	-1.97129	-0.051569
0	0	-1.0029	-1.07674	-1.84161	-0.256378
0	0	-1.24362	-1.52183	-1.84161	-0.256378
-0.410204	-0.250043	-1.33068	-0.52776	-2.1446	0.014045
-0.897279	0.555854	-1.26264	-1.76465	-2.1446	0.014045
-0.441459	-0.490795	-1.02253	-1.81707	-1.86803	-0.900104
-1.22041	-1.14102	-1.01286	-1.72325	-1.73755	-1.16793
-0.195768	0.54974	-0.623896	-0.727327	-1.86803	-0.900104
-0.195768	0.54974	-0.456624	-0.617875	-1.73755	-1.16793
-0.395237	1.50699	-1.02446	-0.581235	-0.236885	0.444387
-0.395237	1.50699	-0.847624	-0.340135	-0.236885	0.444387
-0.533359	1.6246	-0.967449	-0.869418	-0.838098	0.64071
-0.689932	1.70114	-1.4424	-1.2451	-0.838098	0.64071
-0.533359	1.6246	-0.515765	-0.405815	-1.18274	0.058526
-0.689932	1.70114	-0.928968	0.141182	-1.18274	0.058526
-0.706316	1.83576	-1.1971	-1.11994	-0.061228	1.53831
-0.706316	1.83576	-0.521906	-1.3497	-0.92681	0.001028
-0.970887	1.79548	-2.32555	-2.30655	-0.336868	0.283387
-0.970887	1.79548	0.672203	0.05835	-1.59806	-1.06338
-1.1356	1.32888	0.109543	-0.220614	-1.21938	-0.939236
-1.1356	1.32888	-0.205362	-0.732057	-1.35651	0.309986
-0.824263	1.75001	0.920579	0.061874	-0.86476	-0.966776
-0.824263	1.75001	0.663485	0.995703	-1.20349	-0.108636
0.503117	-0.117611	0.424606	-0.571879	-0.431982	0.044546
0.503117	-0.117611	-0.466429	-0.568004	-0.25926	-1.65108
0.701943	0.677709	-0.652715	-0.233706	-0.402594	0.31465
0.153694	-2.12824	-0.163077	-0.45039	-0.402594	0.31465
0.943334	-1.12663	-0.41973	-1.067	-1.13814	0.002868
0.943334	-1.12663	-1.31181	-0.460315	-1.8955	-0.703469
-0.854988	-0.360289	-0.150654	-0.762763	-0.172461	0.940397
-1.05973	-1.19385	-1.86239	-0.757811	-0.172461	0.940397
-0.854988	-0.360289	-1.84525	-1.17377	-0.849109	-0.471048
-1.05973	-1.19385	-1.64196	-0.921637	-2.35716	-0.556803
-1.77047	-0.881542	-0.846803	-0.55897	-1.57601	-0.049269
-1.77047	-0.881542	-1.06954	-0.883588	-1.57601	-0.049269
-1.85295	-0.762809	-1.23334	-1.48426	-1.06798	0.349936
-1.85295	-0.762809	-1.23031	-1.33956	-1.06798	0.349936
-1.16804	-0.972791	-1.17981	-1.39404	0.097309	1.12636
-1.16804	-0.972791	-1.04314	-1.55204	-2.03508	0.021191
0.130286	-1.45962	-1.13988	-1.46888	-1.29909	-0.102654
-1.50673	-1.48348	-0.855482	-0.774005	-2.19134	-1.57069
0.846228	1.62092	-1.27575	-1.26924	-0.377022	0.333588
0.846228	1.62092	-1.14915	-1.27943	0.084835	0.56595
0	0	-1.04808	-1.08341	-0.486045	-0.467599
-1.16966	-1.59185	-0.970923	-1.37118	1.02506	1.41694
0	0	-1.35889	-1.15467	0	0
-1.16966	-1.59185	-1.50055	-1.2141	0	0
-0.228188	1.04029	-1.18968	-1.43868	-1.47147	-1.38454
-0.96693	-0.12934	-1.01047	-1.41387	0	0
-1.19248	-0.298187	-1.16893	-1.36596	-1.57467	-0.679307
-1.19248	-0.298187	-1.13891	-1.43519	-1.57467	-0.679307
-1.30951	-0.659955	-1.53752	-1.22001	-1.28652	-0.192117
-1.30951	-0.659955	-1.42287	-1.34086	-1.78616	-0.686446
-1.12721	-0.273492	-2.14193	-2.21612	-2.26946	-1.11299
-0.218473	-0.817306	-2.28484	-2.4255	0	0
-0.81547	0.472089	-2.2563	-2.237	-1.47541	-0.653575
-0.218473	-0.817306	-2.07834	-2.06392	-1.47541	-0.653575
0	0	-2.35284	-2.09538	-2.07982	-1.31085
0	0	-1.80279	-1.53516	-1.8079	0.452043
-0.880145	-0.942931	-1.99189	-2.01742	-1.87734	-0.045272
-0.880145	-0.942931	-2.06106	-1.82156	-1.87734	-0.045272
0	0	0.150408	0.879906	-2.15577	-1.51757
0	0	-0.510088	0.664618	-2.15577	-1.51757
-0.925429	0.12922	1.25577	1.51068	-2.37179	-1.54001
0	0	-0.345016	-0.402398	-2.37179	-1.54001
0	0	-1.87716	-1.68853	-1.75104	-1.75656
0	0	-0.155456	0.108061	-2.1501	-2.33737
-0.49456	0.467375	-1.2406	-1.59408	-2.20192	-2.31625
-0.389973	0.617699	0.833271	1.41263	-2.20192	-2.31625
0.813284	0.121846	-0.046891	0.969434	-2.47368	-2.43999
0.813284	0.121846	-0.554034	0.983492	0	0
-0.258048	1.7495	0.306712	1.18101	-0.104224	-0.900364
-0.258048	1.7495	0.71198	1.64894	-0.27691	-0.45846
-0.243103	0.608656	-0.734892	0.035218	-0.844065	-0.917045
0.313665	-0.456347	-1.7799	-0.858309	0	0
0.201417	2.11383	-1.28988	-1.46558	-0.915002	0.84027
-2.00268	-2.27746	-1.681	-1.22958	-1.38296	0.392053
-1.51979	-2.06099	-1.847	-1.97822	-1.46199	-0.997862
-1.78675	-2.10878	-0.906957	-2.17762	-1.46199	-0.997862
-1.64469	-2.41121	-2.10542	-2.29153	-1.59765	-0.255697
-1.69996	-2.25358	-0.887228	-1.94703	0	0
-1.43259	-2.13369	-0.700045	-1.28947	0	0
-1.69996	-2.25358	-0.340491	-1.6115	0	0
-1.67556	-1.81351	-0.118126	-0.782542	0	0
-1.64238	-2.27788	0.221619	0.191432	-1.32431	-1.7286
-1.32918	-1.80086	-1.21881	-2.12012	-1.89801	-1.80547
-0.208187	0.930544	-1.69119	-2.04058	-1.64004	-1.09429
-0.241356	-0.081836	-1.63671	-1.38552	-1.89801	-1.80547
-0.241356	-0.081836	-0.947493	-1.46598	0	0
-1.91299	-1.89603	0.360269	-0.402202	-0.802675	0.743957
-1.81938	-1.66982	-0.879183	-0.864586	-0.875247	-0.433975
-1.77067	0.507592	-1.8114	-0.821888	-1.31771	-0.77997
-1.77067	0.507592	-2.2708	-0.810595	-0.023484	-0.690938
-2.06925	-1.10208	-1.96772	-0.520996	-0.251128	-0.381506
-1.68778	0.868708	-0.842202	-1.0324	-1.52095	-0.732808
-1.02679	0.848502	-1.8187	-1.59414	-1.20918	-0.36662
0.269202	0.120927	-2.14678	-0.887753	-1.12088	-1.31678
-1.02679	0.848502	-0.949885	-1.68455	-1.20918	-0.36662
0.269202	0.120927	-1.95195	-2.34411	-1.12088	-1.31678
0.089102	-1.70205	-1.93092	-1.88627	-1.31404	-0.757647
0.089102	-1.70205	-2.11582	-2.08926	-1.31404	-0.757647
-0.92777	-0.329563	-0.069051	-0.685691	-0.949611	-0.435784
-1.67922	-0.470028	-1.45141	-1.1854	-1.167	-0.456826
-1.69688	0.602372	-1.48313	-1.02387	-0.891416	-0.600333
-0.346282	-0.12164	-1.11808	-0.835275	-0.891416	-0.600333
-1.97571	-1.04677	0.121756	-0.446689	0	0
-1.97571	-1.04677	-0.080501	-0.94735	0	0
-1.39324	1.20859	0.441949	0.067131	-0.8334	-0.693381
-0.877114	0.168602	0.370617	-0.273485	-0.8334	-0.693381
-1.39324	1.20859	0.018076	0.277632	-1.41756	-0.695341
-0.877114	0.168602	-0.043196	-0.528843	-1.4656	-0.772791
-1.77843	-1.32827	-0.908647	-0.833951	-0.755877	-0.517603
-2.03939	-0.90155	-0.772399	-1.36312	0	0
-1.73435	-0.496562	0.191613	-0.862781	0	0
-1.73435	-0.496562	-0.123691	-0.898348	0	0
-0.991194	-0.239843	0.077906	-0.766174	-0.771395	-0.486246
-0.991194	-0.239843	-0.233419	-0.727981	0	0
-1.39721	0.328429	-1.71826	-2.0117	-0.671259	-0.557612
-0.744881	0.076096	-0.959064	-1.74564	-0.671259	-0.557612
-1.39721	0.328429	-0.367153	-1.40639	0.753651	-1.13901
-1.11371	0.845901	0.228114	-1.13357	0.753651	-1.13901
-0.004368	-0.153824	0.506823	-1.0735	-1.20698	-0.203138
-0.004368	-0.153824	-1.65442	-1.50146	-1.5086	-1.19147
-0.21336	-0.81699	-0.725392	-1.42809	-1.30488	-0.334278
-0.21336	-0.81699	-0.882235	-0.690879	-1.25156	0.39667
-0.241797	-1.26894	-0.662263	-0.879778	0	0
-0.241797	-1.26894	-1.39797	-1.89754	-0.276043	0.133903
-1.46318	1.71897	-0.669147	-0.918209	-0.491828	1.22233
-1.46318	1.71897	-1.52205	-1.58276	-0.491828	1.22233
-0.856338	1.66428	-1.52548	-1.80331	-0.915541	1.01063
-0.856338	1.66428	-1.19995	-1.0643	-0.915541	1.01063
-0.843697	-0.021003	-1.27144	-1.63882	-1.57587	-1.74948
-1.83143	0.010708	-1.77198	-1.44462	-0.490609	0.178518
-0.843697	-0.021003	-0.861493	-1.41368	0	-1.12514
-1.83143	0.010708	-1.48618	-2.00083	-1.16584	-0.864359
-1.84784	0.227368	-1.56642	-1.18687	-0.909178	-1.36747
-1.84784	0.227368	-0.678495	-0.963917	-0.909178	-1.36747
-0.801417	0.511497	0.741467	0.082234	-0.20654	-0.565399
-0.801417	0.511497	0.423151	-1.00804	-0.146784	0.794297
-0.080494	-0.246468	0.568486	-1.42142	-0.200289	-0.183317
-0.080494	-0.246468	1.08522	-1.61254	-0.200289	-0.183317
0	0	-0.116531	-1.98799	0.023059	1.5611
0	0	-0.017925	-0.829535	-1.64413	-1.22765
-1.17386	2.05713	-0.175223	-0.251565	-0.668555	0.341352
-1.17386	2.05713	-0.471433	-0.270065	-0.885905	-0.429488
-1.40572	1.56015	-1.38041	-1.27817	-1.93202	-0.687289
-1.40572	1.56015	-1.12494	-0.539832	-1.49066	-1.37281
-1.5606	-0.400489	0	0	-1.66697	-1.29131
-1.38873	0.399395	-0.198447	-0.356054	-0.331139	-0.10099
-1.5606	-0.400489	-0.09094	-0.392475	-0.819639	-1.26141
-1.38873	0.399395	-0.201698	0.195154	0.805523	1.3991
-1.26493	1.5801	0.20116	-0.265033	0.643888	0.759906
-1.26493	1.5801	-0.059022	-0.603301	-0.176103	-0.568558
-1.54455	-0.121926	0.681059	0.203287	-0.472441	-0.868372
-1.54455	-0.121926	-1.20367	-1.27325	-0.472441	-0.868372
-0.303793	-1.43727	0.727255	1.09021	0.467582	0.423057
-1.2629	0.759731	-0.637849	-1.02147	-0.144054	0.819972
-1.02712	0.877007	-0.786816	-0.562508	0.467582	0.423057
-1.02712	0.877007	0.276116	-0.512545	0.506105	-0.572037
-1.66174	1.21295	-0.284502	-0.615802	0.813899	1.10437
-1.66174	1.21295	0.066418	-1.39183	1.70114	-0.689932
-1.3255	0.353815	0.117723	0.286395	1.6246	-0.533359
-1.3255	0.353815	0.193672	-0.689487	-0.232189	0.265691
-1.7877	-1.05895	-0.164062	-0.397721	0.009336	-0.26226
-2.09001	-0.672439	0.771986	-0.167005	-0.253062	0.497645
-1.7877	-1.05895	0.071735	-0.746804	-0.675538	-1.18504
-2.09001	-0.672439	0.493994	-0.908611	-0.253062	0.497645
-1.73364	0.30799	1.01601	-1.07994	-0.6389	1.10888
-1.73364	0.30799	0.094935	0.184818	-0.6389	1.10888
-1.53851	-1.44697	-0.461105	0.10795	-0.760174	1.06448
-1.53851	-1.44697	-1.22974	-0.638728	-0.760174	1.06448
-0.656502	0.003967	-0.664909	-0.464842	-0.948051	0.285285
-0.656502	0.003967	-1.26155	-0.437859	-0.948051	0.285285
0.10483	0	1.41128	-0.349928	-0.875338	0.413038
0.10483	0	0.170017	-0.078561	-0.875338	0.413038
-2.10864	-0.256725	-0.476976	0.163275	-2.12824	0.153694
-2.10864	-0.256725	-1.54619	-0.150065	-2.12824	0.153694
-1.97597	-1.18838	-1.36908	-0.318933	-1.12663	0.943334
-1.97597	-1.18838	-0.565246	-0.747517	-1.12663	0.943334
-0.052812	0.246212	-1.93703	-1.01848	-0.360289	-0.854988
-1.52187	0.28167	-1.3818	-0.463707	-1.19385	-1.05973
-0.052812	0.246212	-0.241158	0.250413	-0.360289	-0.854988
-1.52187	0.28167	-0.546384	-0.21461	-1.19385	-1.05973
-1.94883	-1.63155	-0.181869	-0.537978	-0.881542	-1.77047
-1.94883	-1.63155	0.236745	0.474595	-0.881542	-1.77047
-1.1769	-0.859962	-0.052	0.117678	-0.762809	-1.85295
-1.1769	-0.859962	-1.43693	0.166806	-0.762809	-1.85295
-0.725542	-1.6006	0.022663	0.131541	-0.972791	-1.16804
-0.725542	-1.6006	-0.644221	0.053138	-0.972791	-1.16804
-1.85158	-0.269344	-0.902962	-0.214651	-1.45962	0.130286
-1.85158	-0.269344	-0.380882	-0.343868	-1.45962	0.130286
-0.51346	-0.228415	-0.920697	0.117507	-0.78931	-0.70334
-0.51346	-0.228415	-0.220596	0.016654	-0.253136	0.70876
0	0	0.175467	-0.357493	-1.19545	-0.134366
0	0	-0.608548	-1.24862	-0.897722	0.052813
-0.239224	1.13641	-0.466721	-1.26713	-1.19545	-0.134366
-1.82061	0.771678	-0.743997	-1.10552	1.62092	0.846228
-0.239224	1.13641	-0.155392	0.120298	0	0
-1.82061	0.771678	-1.3518	-1.08932	-2.27746	-2.00268
-0.660477	1.03378	-0.197097	0.171214	-2.06099	-1.51979
-0.660477	1.03378	-0.679354	-1.05716	-2.07288	-1.68351
-1.39959	1.00916	0.680832	0.567682	-2.10878	-1.78675
-1.39959	1.00916	-1.66331	-1.50873	-2.10878	-1.78675
-1.44706	1.30891	-1.43045	-1.76762	-2.41121	-1.64469
-1.44706	1.30891	-0.719762	0.27124	-2.41121	-1.64469
-1.25709	0.918364	-1.34539	-0.778024	-2.13369	-1.43259
-1.25709	0.918364	-1.74461	-1.24811	-2.25358	-1.69996
-1.18947	0.589089	-0.15522	0.397024	-2.13369	-1.43259
-1.18947	0.589089	-0.377251	-0.338697	-2.25358	-1.69996
-1.65662	0.761913	-2.23092	-1.91233	-1.81351	-1.67556
-1.65662	0.761913	-1.21484	-1.32462	-1.81351	-1.67556
-1.34532	0.808067	-1.51726	-0.744833	-2.06894	-1.57002
-1.68163	1.05451	-0.757362	-0.450498	-2.06894	-1.57002
-1.34532	0.808067	-1.43271	-1.16628	-0.855371	-0.496574
-1.68163	1.05451	-0.629172	-2.03102	-0.855371	-0.496574
-1.27599	0.849203	-0.900007	-1.16272	-2.21945	-0.819421
-1.27599	0.849203	-0.310259	0.35585	-0.746708	-0.51044
-0.592186	0	-0.031516	0.362486	-0.25627	-0.913974
-0.592186	0	1.08374	1.1431	-1.36895	-0.792525
-1.2068	1.07207	-1.39422	-1.31285	-1.40886	-0.741114
-1.2068	1.07207	-0.542245	-0.691477	-1.40886	-0.741114
-1.2674	1.21936	0.563322	-0.136432	-2.33143	-2.16959
-1.2674	1.21936	0.778461	0.452777	-2.27788	-1.64238
-0.686897	0.287628	0.356094	0.095918	-1.80086	-1.32918
-0.686897	0.287628	-0.348213	0.100302	-1.20402	-0.001403
-1.09898	0.756223	-0.073552	-0.391322	-1.80086	-1.32918
-1.09898	0.756223	0.098608	-0.107706	-1.20402	-0.001403
-1.7929	0.406833	0.520171	-0.240463	-2.19023	-1.58204
-1.14425	1.48057	-1.12959	-1.51667	-1.40335	-0.269201
-1.7929	0.406833	-0.669025	-1.5965	-1.58211	1.08965
-1.14425	1.48057	-0.734407	-1.70265	-1.56609	0.945757
-1.26098	-0.043478	-1.15866	-1.50271	-1.58211	1.08965
-1.26098	-0.043478	0	0	-1.56609	0.945757
-0.534588	-1.88675	0	0	1.1398	-0.938075
-0.534588	-1.88675	-0.414689	-0.999092	0.859281	-0.218002
-0.042279	-0.000506	-0.387397	-0.481257	1.00486	-0.105188
-0.042279	-0.000506	-0.174672	-0.447478	-0.7499	-0.802005
-0.477196	1.14362	-0.961011	-1.9005	0.338371	-0.785347
0.858252	-0.642409	-0.732503	-1.59043	-1.36325	-0.626625
0	0	0.32675	-0.186256	-1.7161	-1.16922
0	0	0.400175	-1.17427	-0.875034	0.428131
0	0	0.724756	-0.09149	-1.68818	-0.237783
0	0	0.902104	-1.10444	-1.52625	-0.071698
0	0	-0.213327	-1.40564	-1.11777	-0.01439
0	0	-0.855759	-1.33098	-1.24282	0.222795
0	0	-0.366335	-1.29185	-1.11777	-0.01439
0	0	-0.265064	-1.23332	-1.85636	-0.314039
0	0	-0.254432	-1.03722	0.182634	0.084256
0	0	0.284043	-0.034722	0.190145	-0.353015
0.154295	-1.0174	-0.775903	-1.27587	-0.48583	-1.11144
0.154295	-1.0174	-0.991152	-0.158898	-1.26312	-0.77572
-0.28921	-0.29673	-0.317668	-0.027111	-1.1625	-0.574526
-0.28921	-0.29673	-0.819174	-2.06561	-0.81368	-0.591578
-0.454129	-0.221721	-1.32438	-1.11624	0.216715	-0.826157
-0.454129	-0.221721	-1.18274	-0.794942	-1.52272	-0.555481
-1.47099	0.456949	-0.633774	-0.929187	-1.32476	-0.141269
-1.47099	0.456949	-1.16625	-1.32911	-0.7929	-0.652256
0.226358	0.614233	-1.95816	-1.73166	-1.3506	-0.115406
-0.573764	1.86484	-2.2119	-1.66983	0.103017	-0.228086
0.226358	0.614233	-1.39596	-1.41606	-0.160543	-0.039643
-0.573764	1.86484	0.170531	-2.49012	-0.160543	-0.039643
-1.23071	0.799974	0.419782	-0.624201	-0.325748	0.203461
-1.23071	0.799974	-0.189032	-0.822691	0	0
0.104156	-1.35073	-0.206133	-0.396896	-0.273862	-0.220496
0.104156	-1.35073	-1.37084	-0.844636	0	0
-1.30523	0.445237	-1.32896	-0.361296	-0.656184	-0.79361
-1.30523	0.445237	-1.59859	-0.693312	-0.656184	-0.79361
-1.49691	1.24908	-1.04213	-0.465843	-2.42428	-1.93745
-0.087365	1.06367	-0.544192	-1.05526	-2.42428	-1.93745
-1.92112	1.26779	-1.31102	-0.08748	-2.33583	-2.23726
-1.92112	1.26779	-0.178585	-0.859642	-2.33583	-2.23726
-1.22598	1.20865	-0.967055	-1.17817	-2.09473	-2.09245
-1.02568	0.831484	-2.09788	-1.70886	-2.09473	-2.09245
-1.22598	1.20865	-1.0821	-1.12458	-0.582607	-0.277017
-1.02568	0.831484	-0.785611	-1.13882	-0.582607	-0.277017
0.152156	-1.04206	0.10917	-0.080532	-0.50692	-0.360561
0.152156	-1.04206	-0.706107	-0.783855	-0.50692	-0.360561
-0.522437	-0.561092	-0.168044	-0.166538	-0.987694	-1.00852
-0.522437	-0.561092	-0.279656	-0.537866	-1.55098	-1.52832
-0.887014	0.488727	-0.343804	-0.499876	-0.987694	-1.00852
-0.887014	0.488727	-0.452329	0.351864	-1.9086	-0.286312
-1.36057	1.25825	0.149095	0.010588	0.619792	1.02815
-0.388924	0.084268	0.885882	0.163828	-1.95811	-0.940117
0.466382	-1.07672	-0.73008	-0.862505	-2.39677	-1.55022
0.466382	-1.07672	-0.082909	-0.067412	-2.39677	-1.55022
-1.607	0.483815	-0.473087	-0.813512	-1.59205	0.013531
-1.62594	0.001794	-0.842995	-1.24032	0	0
-1.607	0.483815	-1.62512	-1.97443	-0.938061	-1.08063
-1.71449	-0.839644	-1.50057	-1.49389	0.270792	0
-0.325765	-0.314186	-0.88992	-1.07392	0.657596	-0.323382
-0.325765	-0.314186	0	0	-1.77319	-0.949642
-0.526741	-1.38873	0	0	-0.920743	-0.725113
-0.526741	-1.38873	-0.45677	-0.693514	-0.920743	-0.725113
-0.901423	-1.50467	-1.15144	-1.20886	0	0
-0.155505	0.54039	-0.08674	-0.216977	-1.37136	-0.095598
0.415198	0.92677	0.166602	-0.126331	-2.06699	-1.52532
-0.748258	0.833496	-0.435766	0.343282	-1.37136	-0.095598
-1.17587	0.973117	-1.57926	-2.09994	-2.14915	0.644222
-1.17587	0.973117	-1.15778	-1.56899	-2.14915	0.644222
-0.399415	1.40358	-1.192	-1.18945	-1.92426	-1.87274
-1.98569	0.638843	-0.711806	-1.38807	-1.92426	-1.87274
-1.61909	-0.033774	-1.08101	-1.34847	-2.41571	-2.27132
0.311834	-0.698085	-1.48884	-1.35206	-2.41571	-2.27132
-0.68484	-0.644677	-0.154966	-0.686211	-2.22355	-2.23215
-0.690411	-1.00649	0	0	-2.22355	-2.23215
-1.1546	-1.03339	-0.122328	-0.141498	-1.36101	-0.84111
-1.30824	0.075506	0	0	0.068147	1.25845
-1.06284	-0.973043	0	0	-1.17036	-1.74039
-1.06284	-0.973043	0	0	0.068147	1.25845
-1.3864	-0.177652	0.397036	-0.111064	0.294521	1.44268
-1.35974	0.049116	0.043759	-0.323403	-0.713323	-1.14641
-1.39988	0.242053	-1.36581	-1.06471	-1.45041	-1.73277
-1.43487	0.366062	-1.06976	-0.828958	-1.89223	-1.74434
-1.39988	0.242053	-0.585939	-0.589687	-1.84963	-2.0315
-1.43487	0.366062	-0.7571	0.079938	-1.84963	-2.0315
-1.09001	-1.06651	0.048874	-0.296525	-1.06053	-1.69291
-1.09001	-1.06651	-1.43991	-1.416	-1.06053	-1.69291
-0.765971	-0.790462	-0.128133	-1.1917	-1.59639	-2.12336
-0.765971	-0.790462	-1.07979	-1.49886	0	0
-1.13729	-0.136189	-1.17127	-2.14911	-0.932607	-0.91727
-0.802005	-0.7499	-0.917043	-0.851987	0	0
-0.785347	0.338371	-0.712625	-0.912799	-0.350361	-0.767003
-1.18592	1.13444	-0.411361	0.568689	-1.53161	-0.3297
-1.26148	1.03908	-1.14763	-0.60404	-0.640158	0.420027
-1.26148	1.03908	-0.038708	-0.809112	1.14683	-0.48361
-1.69789	-1.66925	-0.139035	-0.273809	-0.042579	-0.156485
-1.69789	-1.66925	-0.623451	-1.88769	-0.042579	-0.156485
-1.73537	-1.40255	-0.991363	-1.54903	-1.97364	-1.11831
-1.73537	-1.40255	-0.182176	-0.189211	-1.97364	-1.11831
-0.902685	0.863706	0.047395	-0.036204	-0.895711	-0.658865
-1.89791	-0.532936	-1.11451	-1.10932	-0.508769	-0.220626
-0.972844	-1.50312	-1.49265	-1.71336	-1.07953	-1.20488
-1.11289	0.177382	-0.72421	-1.13224	-1.26099	-1.71389
-0.8909	-0.033958	-0.873264	-1.30507	-1.07953	-1.20488
0	-0.379381	-0.824397	-1.88421	-1.26099	-1.71389
-0.228086	0.103017	-0.766473	-0.874177	-0.903758	-0.685032
-0.228086	0.103017	-0.951743	-1.40594	-0.903758	-0.685032
-0.039643	-0.160543	-1.80161	-2.03815	-1.50167	-0.693447
0	0	-0.592219	-1.38256	-1.50167	-0.693447
-0.220496	-0.273862	-0.947517	-0.776513	-2.02537	-1.91148
0	0	-0.672029	-0.66862	-2.02537	-1.91148
-0.79361	-0.656184	0.678507	0.482853	-1.89546	-2.09676
-0.79361	-0.656184	-1.16757	-0.549068	-1.89546	-2.09676
-1.93745	-2.42428	-0.820898	-1.1837	-1.95433	-2.13672
-1.93745	-2.42428	-1.84835	-2.05244	-0.464189	-0.46127
-2.23726	-2.33583	-0.269945	-0.586309	-0.10249	1.27477
-2.23726	-2.33583	-0.055901	-0.616388	-0.998096	-0.733006
-2.09245	-2.09473	0.696283	0.280497	-0.264937	0.704635
-2.09245	-2.09473	0.686111	0.583129	-1.07242	1.49923
-0.277017	-0.582607	0.648704	-0.443348	-0.397066	0.648267
-0.277017	-0.582607	1.02602	-0.068891	-0.397066	0.648267
-0.360561	-0.50692	0.283299	-0.061622	-0.149508	1.01332
-0.360561	-0.50692	-0.70257	-1.40882	-0.149508	1.01332
-1.00852	-0.987694	-1.21396	-1.24482	-0.631865	1.16689
-1.52832	-1.55098	-1.10328	-1.5011	-0.631865	1.16689
-1.00852	-0.987694	0.002942	-0.147866	-0.81088	0.84132
-1.57306	-0.679976	-0.610892	0.730798	-0.81088	0.84132
-2.08983	-2.26484	-1.14878	-0.112474	-0.690689	1.6081
-2.08983	-2.26484	-1.40987	-1.31851	-0.407038	1.51348
-2.10142	-1.84438	-1.07057	-1.58772	-0.641883	0.241207
-1.85376	0.501521	-0.576164	-1.62672	-1.49964	-1.32318
-1.82341	0.250787	-1.3899	-0.919353	-2.42563	-1.71229
-1.82341	0.250787	-0.203424	-0.489609	0.329282	0.395156
-1.41701	-0.005594	-0.830602	-1.0122	-0.845213	-1.07997
-1.41701	-0.005594	-0.964776	-0.706239	0.971062	1.63056
-2.24539	-1.53292	0.394297	0.963158	-0.845213	-1.07997
-2.24539	-1.53292	-1.21458	-0.525969	0.971062	1.63056
-2.1019	-1.36917	0.170383	0.812016	0.573591	1.37783
-1.37903	-1.32257	-0.262798	-0.248641	0.573591	1.37783
-0.469356	-1.28045	-0.466673	-0.187138	0.156238	0.327511
-0.095598	-1.37136	-0.23405	0.311349	0.165905	0.537273
-1.52532	-2.06699	-0.379101	-1.3395	0.212112	-0.205331
-1.87274	-1.92426	-0.902608	-1.04349	-2.24268	-1.68399
-2.27132	-2.41571	-0.771529	-1.22816	-2.14107	-1.74725
-2.27132	-2.41571	-0.221014	-0.517127	-2.14107	-1.74725
-2.23215	-2.22355	-0.971483	-0.371726	-2.23773	-1.3289
-2.23215	-2.22355	-1.88356	-0.563394	-2.23773	-1.3289
-0.84111	-1.36101	-0.471353	0.492105	-2.11367	-1.20492
-1.80418	-1.4042	-0.874985	-0.197952	-2.11367	-1.20492
-1.73277	-1.45041	-1.44975	-0.088206	-2.00058	-1.51919
-1.14641	-0.713323	-2.14435	-0.596886	-2.00058	-1.51919
-1.73277	-1.45041	-2.17882	-0.911164	-0.504875	-0.124156
-1.14641	-0.713323	0.317987	0.987821	-1.83399	0.603667
-2.00271	-0.885213	0.783493	-0.245317	-0.918972	0.529121
-1.74434	-1.89223	0.226069	-0.918063	-1.7957	-0.349641
-2.0315	-1.84963	-0.329059	-1.24231	-0.273151	-0.338083
-2.0315	-1.84963	-0.028182	-0.68335	-0.900881	0.268524
-1.69291	-1.06053	-1.25227	-2.05496	0.479201	-0.15304
-1.69291	-1.06053	-0.509849	-1.90873	0.479201	-0.15304
-2.12336	-1.59639	-1.39096	-1.56851	-0.21261	-0.221273
-2.12336	-1.59639	0	0	-0.21261	-0.221273
-0.91727	-0.932607	1.42056	-0.726708	-0.910312	0.166427
0	0	-1.04255	0.674801	0.359797	0.095139
-0.91727	-0.932607	-0.61594	-0.062063	0	-0.424312
0	0	-1.01736	-0.491071	0	-0.424312
-0.767003	-0.350361	0.378108	0.971606	-0.156984	0.010344
-0.752748	-0.021522	-0.391393	-0.574116	-0.156984	0.010344
-0.682379	-0.256313	-0.765452	-0.061418	-0.482336	0.027088
-0.682379	-0.256313	-1.76412	-1.19361	-0.482336	0.027088
-0.029503	-0.411625	-0.990742	-1.7587	0	0
-0.23625	0.40568	-0.604681	-1.14643	0	0
-0.762698	-0.670803	-0.818108	-0.835442	-0.056741	-0.204172
-1.31559	-0.61372	0.163344	0.326636	-1.15561	-0.08564
-1.4999	-0.31906	-0.240411	-0.181165	0.375895	0.764068
-0.3297	-1.53161	-1.05766	-0.942804	0.375895	0.764068
0.420027	-0.640158	-1.76944	-1.28083	-0.669802	1.09282
-1.71389	-1.26099	-0.305658	-0.277435	-0.669802	1.09282
-0.685032	-0.903758	0.889721	0.887798	-0.969192	1.29386
-0.685032	-0.903758	0.325783	0.720772	-0.969192	1.29386
-0.693447	-1.50167	0.208911	0.482198	-0.336489	0.655761
-2.02594	-1.44104	0.065119	0.482616	0.286376	-1.09297
-1.90504	-1.59053	-0.614726	-0.366055	-0.184223	-0.241702
0.537273	0.165905	-1.64785	-1.18807	-0.184223	-0.241702
-0.205331	0.212112	-0.904034	-1.25266	-0.809645	-1.31653
-1.18332	-0.808851	0.275384	-0.727992	0.095572	-0.873595
-1.24337	-2.05738	-1.30797	-1.43948	-0.809645	-1.31653
-1.3289	-2.23773	0.472407	-0.402872	0.095572	-0.873595
-1.20492	-2.11367	-0.50702	-0.826354	-1.0872	-1.27136
-0.424312	0	-0.513968	-1.17644	-1.0872	-1.27136
0.010344	-0.156984	-1.14361	-1.05104	0.375632	0.595804
0.027088	-0.482336	0.004121	0.184181	0.375632	0.595804
0	0	0.583292	-0.654477	0.949668	1.28029
0	0	0.622717	0.737126	1.4811	0.161467
-0.204172	-0.056741	-0.001729	0.336626	1.80299	0.106994
-0.204172	-0.056741	-0.681332	-1.7908	1.4811	0.161467
-0.64214	-1.08613	-0.598887	-0.049762	1.80904	1.94323
-0.318047	0.291627	-0.719893	0.052154	-0.106173	-0.084289
-1.40097	0.336104	-1.51254	-1.52399	0.831881	1.59309
-1.40097	0.336104	-2.07996	-2.05307	-1.49317	-1.16531
0.839446	0.027433	-1.71073	-2.25651	1.76669	1.66507
-0.462496	-1.22412	-1.81046	-1.71608	1.06558	0.994954
0	0	-1.61591	-2.31322	2.00186	2.2004
0	0	-1.60346	-1.86205	-0.056574	-0.123592
0.165958	-0.501093	-0.882627	-1.02925	0	0
0.165958	-0.501093	0.103305	-2.42873	-0.056574	-0.123592
-1.79938	-0.697601	-1.56172	-1.83764	-0.454942	0.553319
-0.554828	-0.580453	-1.04327	-1.13154	-1.24717	0.708924
-0.267128	-1.74474	-0.168745	-0.664823	-1.83296	0.573602
-1.5698	-0.696905	-0.939709	-0.780713	-1.82536	-0.451944
-1.31672	-0.873321	-1.30263	-0.599786	-1.69935	0.336141
-1.5698	-0.696905	-0.092355	-0.103967	-1.69935	0.336141
-0.460417	-0.108935	-0.296934	-0.517241	-1.46912	0.250659
0	0	-1.504	-1.87735	-1.46912	0.250659
0	0	-0.032302	-0.958145	-2.35055	0.687688
0	0	-0.774379	-1.02735	-1.68638	-0.526783
0.12799	0.925235	-1.15992	-1.93654	-2.35055	0.687688
-0.214781	-0.873178	-1.5613	-2.18198	-1.68638	-0.526783
-0.340025	-0.137586	-2.09066	-1.54914	-1.87534	0.055203
-0.892521	-0.075338	-2.21461	-1.09976	-1.87534	0.055203
-0.017616	0.405345	-1.19955	-0.894036	-0.96579	0.581813
-0.892521	-0.075338	-1.04832	0.404618	-0.96579	0.581813
0	0	-0.499354	-0.56085	0	-1.16063
0	0	-0.738329	-1.00667	0	-1.16063
-0.520745	-0.054206	-1.15972	-0.386086	-2.21446	0.967245
-0.520745	-0.054206	-1.13799	-0.548051	-2.21446	0.967245
0	0	-1.07571	-0.962332	-1.61386	1.26257
0	0	-1.15012	-0.85444	-1.61386	1.26257
-1.17999	-1.50734	-1.37187	-1.21901	-0.41627	-0.019883
-1.17999	-1.50734	-0.769076	-0.914375	-0.41627	-0.019883
-1.957	-1.61232	-1.10887	-0.22506	-1.97127	1.24955
-1.957	-1.61232	0.102765	0.738666	1.41739	1.243
-1.22069	-0.787552	-1.39997	-0.782516	-1.97127	1.24955
-1.22069	-0.787552	-1.97925	-1.97573	1.41739	1.243
-0.364774	-0.186472	-0.381701	-0.558376	-1.24402	0.427033
-0.364774	-0.186472	0.235025	0.098335	-1.24402	0.427033
-0.999885	-0.097505	-1.59184	-0.60439	-1.18792	0.062173
-0.561386	-1.25916	-0.340501	-0.006894	-1.18792	0.062173
0.103349	-0.305863	-0.073749	0.053616	-1.23221	1.09707
0.103349	-0.305863	0	0	-1.23221	1.09707
-0.188939	0.484281	-1.40681	-0.709927	-1.92666	0.314398
-0.188939	0.484281	-1.41478	0.296431	-0.008661	-0.10059
-0.528821	0.555493	-1.5948	-0.584823	-0.23065	0.273137
-0.528821	0.555493	-0.518086	-0.728434	0	0
-0.860885	-1.24352	-1.1359	-2.16668	-0.278613	0.658801
-0.860885	-1.24352	-1.62611	-1.44446	-0.278613	0.658801
0.458619	-1.67519	-0.809758	-0.890805	-1.43346	-0.885378
1.434	0.254679	-1.50354	-0.92752	-1.03865	0.013095
0.458619	-1.67519	-0.651814	-1.04323	-1.27809	-0.160903
1.434	0.254679	-1.40444	-1.39226	-1.27809	-0.160903
-1.20412	-0.657751	-0.930738	-1.31807	-1.35874	-0.175336
-1.20412	-0.657751	-1.37073	-0.35916	-0.669491	0.062212
0	0	-1.77618	-0.556558	-0.695801	-0.037231
0	0	0.034204	-1.03659	-0.147446	-0.121262
0.847769	1.66862	-0.772644	-1.40519	-0.020073	-0.11627
0.847769	1.66862	0.081983	-0.819723	-0.020073	-0.11627
1.27285	0.330884	-0.097624	-1.28392	-0.121018	-0.062025
1.27285	0.330884	-0.248879	-0.73859	-0.121018	-0.062025
-0.440258	0.269781	0.594019	0.041838	-1.15611	-1.39543
-0.440258	0.269781	-0.08313	-0.390311	-1.15611	-1.39543
0.089467	-0.082552	-0.961162	-1.13536	-1.28333	-1.38383
0.089467	-0.082552	-0.483604	-1.00554	-0.109975	-0.079991
-0.264627	0.42456	0.14569	0.587337	-1.28333	-1.38383
0	0	-1.31721	-1.72447	-0.109975	-0.079991
-1.25772	-0.482912	-0.065311	-0.046804	-1.34018	-0.669846
-1.25772	-0.482912	-0.358759	-0.375233	-1.34018	-0.669846
-0.540291	-0.209807	-0.982222	-0.733786	-1.52119	-1.17381
-0.540291	-0.209807	-1.11308	-0.908145	-0.375343	0.27574
-0.694505	-0.833134	-0.656139	-0.074261	0	0
-0.694505	-0.833134	-1.42505	-0.32917	0	0
-0.882473	-1.04723	-1.5148	-0.79385	-0.683715	-0.604049
-0.882473	-1.04723	-1.06272	-1.59045	-0.683715	-0.604049
-0.663278	-0.669386	-0.70037	-1.42247	0	0
-0.773472	-0.496532	-0.81411	-0.194334	0	0
0	0	-0.433594	-0.467559	-0.099731	-0.072853
0	0	-0.999395	-0.800699	-0.53468	-0.353923
0	0	0.119991	-0.852369	-0.099731	-0.072853
0	0	-1.35559	-0.365238	-0.53468	-0.353923
0	0	-0.748832	-0.755236	-0.582529	0.145818
0	0	-0.071816	0.196462	0.352619	0.013665
-0.481315	0.141896	-1.27682	-0.224647	-0.681523	1.36228
0	0	-0.42172	0.146405	-1.31563	-0.540409
-0.707805	-0.247862	-0.449043	-1.32751	-0.151982	-0.38609
-0.707805	-0.247862	-0.513465	-0.483588	-0.151982	-0.38609
-0.681051	-0.424766	-0.353622	-1.00907	-1.22412	-0.462496
-0.681051	-0.424766	0.156636	-0.409217	-1.22412	-0.462496
-1.3027	-1.14777	-0.771446	-0.907652	0	0
-1.483	-1.62121	-0.488718	0.047135	0	0
-1.3027	-1.14777	-1.56619	-1.09817	-0.501093	0.165958
-2.14102	-2.20196	-1.29112	-1.63613	-0.501093	0.165958
-2.09821	-2.25171	-0.83674	-0.523906	-0.697601	-1.79938
-1.75489	-1.91143	-0.413806	-0.471649	0	0
-1.71847	-1.80056	0.160415	0.13895	-0.645936	0.63897
-1.60391	-1.24783	-0.659999	-0.135217	-0.075338	-0.892521
0.390944	0.981413	0.749841	0.643062	0	0
0.390944	0.981413	1.00552	1.3833	0	0
0	0	-0.264679	-0.533593	-0.054206	-0.520745
-0.284058	-1.32304	-1.22057	-0.551504	-0.054206	-0.520745
-0.148693	-1.69365	-0.396645	0.438367	0	0
0.294214	0.106764	-0.005509	0.252301	0	0
0.654628	0.3822	-0.226158	-0.998668	-1.50734	-1.17999
-0.328628	1.84086	-0.418886	-0.14707	-1.50734	-1.17999
-0.396841	0.00646	-1.79507	-2.31365	-1.61232	-1.957
-0.396841	0.00646	-1.65338	-2.36614	-1.61232	-1.957
0.31994	-0.117469	-2.11082	-2.28609	-0.787552	-1.22069
0	0	-1.78889	-1.5848	-0.787552	-1.22069
-0.610282	-1.27871	-0.978181	-1.00514	-0.186472	-0.364774
-0.704697	0.295852	-1.30471	-0.971353	-0.186472	-0.364774
-0.666531	0.346834	-1.44987	-0.766935	-0.097505	-0.999885
-1.18921	-0.069337	-1.56824	-0.251576	-1.25916	-0.561386
-1.91577	-1.48768	-1.22986	-0.78077	-0.305863	0.103349
-1.91577	-1.48768	-0.177123	-1.258	-0.305863	0.103349
-1.78552	-0.745762	-0.211478	-0.617432	0.484281	-0.188939
-1.78552	-0.745762	0.33524	-0.541449	0.555493	-0.528821
-2.17915	-0.903773	-0.267465	0.390328	-1.24352	-0.860885
-2.17915	-0.903773	0.37406	-0.885665	-1.24352	-0.860885
0.136411	0.642277	0.638769	0.883129	-1.67519	0.458619
-0.874585	-0.104337	-1.02069	-0.764268	0.254679	1.434
-0.707203	1.07403	-0.690102	-0.848467	-1.67519	0.458619
-0.855623	0.351125	-0.195634	-0.674646	-0.657751	-1.20412
-0.212983	0.421473	-0.546475	-1.95878	0	0
0	0	-0.063283	-2.01432	-0.496532	-0.773472
0	0	0.684901	-1.4654	0	0
-1.35486	-0.228431	-1.38804	-2.018	0	0
-0.455405	1.13208	1.88585	-1.61958	0	0
-2.17072	-0.57219	0.077868	-1.30858	-0.033245	0.336031
-0.455405	1.13208	-1.75857	-1.71955	0.015977	0.678017
-2.17072	-0.57219	-2.00439	-1.47234	0	0
0.356277	0.108866	-2.16329	-1.60229	-0.247862	-0.707805
-0.802701	0.185677	-1.49748	-1.01342	-0.247862	-0.707805
-0.57406	0.170916	-1.82887	-1.47443	-0.424766	-0.681051
-0.576376	-0.6996	-2.13557	-1.41604	-0.424766	-0.681051
-0.337005	0.559085	-2.02486	-1.62481	-1.14777	-1.3027
-1.77407	-1.72646	-2.07584	-1.36248	-1.62121	-1.483
-2.25095	-1.67322	-2.08279	-1.46678	-1.14777	-1.3027
-2.25095	-1.67322	-2.00658	-1.39068	-1.91143	-1.75489
-1.89722	-2.02149	-1.18433	-1.22853	-1.80056	-1.71847
-1.89722	-2.02149	-1.14588	-0.940498	0.981413	0.390944
-1.74484	-1.48363	-1.42556	-1.53519	0	0
-1.74484	-1.48363	-0.975566	-0.67037	0	0
-2.25268	-1.80897	-1.49415	-1.20237	-2.08968	-1.4201
-2.25268	-1.80897	-2.25783	-1.41826	-0.481546	1.10611
-0.687928	-0.692338	-0.991061	-0.460321	-1.4995	0.471106
-2.09827	-1.57821	2.12233	1.52324	-1.4995	0.471106
-1.74842	-1.40831	1.08017	0.424838	-1.26282	-0.41458
-0.636266	-2.15936	0.555751	0.305925	-1.26282	-0.41458
-1.74842	-1.40831	-0.283068	0.452237	-1.32304	-0.284058
-2.06406	-2.25134	-1.31738	0.281604	-1.32304	-0.284058
-2.31397	-2.45107	-1.33937	-0.452893	-1.69365	-0.148693
-2.31397	-2.45107	-1.24261	0.080563	-1.69365	-0.148693
-0.35128	-1.82718	-1.2738	0.4033	-1.27876	0.276338
-1.86306	-1.67896	-1.24675	0.461575	-1.27876	0.276338
-1.38632	-0.619087	-1.12761	0.211062	-0.614249	-0.568022
-1.38632	-0.619087	0.193432	-0.297621	-0.704813	-0.409661
-0.741566	-1.52409	0.43865	0.726145	-0.614249	-0.568022
-1.33558	-0.993048	-0.987763	-1.66224	-0.704813	-0.409661
-2.09212	-1.79457	-0.666082	-1.44904	-0.910769	0.303494
-1.17315	-0.398321	-0.819784	-0.966016	-0.910769	0.303494
-1.93235	-0.378935	-0.736892	-0.64988	-1.29618	-0.407198
-1.66727	-0.232019	1.32678	0.87402	-1.29618	-0.407198
-1.20457	-0.961226	1.24544	0.997164	-1.28488	0.274867
-1.49057	-1.1322	0.043396	0.42731	-1.28488	0.274867
-1.44028	-1.11503	-1.44881	1.73273	0	0
-1.44028	-1.11503	-1.46115	-0.806463	0	0
-0.911886	-0.487342	-2.19611	-0.946019	-1.50685	-0.509436
-1.4405	-0.895687	-2.26265	-0.688974	-0.814663	0.548915
0	0	-2.00493	-0.755379	-0.660714	1.08136
0	0	-0.01417	-0.238031	-0.660714	1.08136
1.26519	-0.190149	-1.51743	-0.980324	0.106764	0.294214
0	0	-0.957319	-0.753776	0.106764	0.294214
-0.30567	-0.856716	-1.56263	0.162236	0.3822	0.654628
0	0	-1.69489	-1.09855	-0.930324	0.43341
-0.968214	-0.03509	-1.01066	-0.408049	-1.49773	-1.52064
0	0	-1.7924	-1.32857	-2.08448	0.860937
-1.01808	0.550388	-1.0492	-0.010967	0	0
-1.01808	0.550388	-0.661197	0.143378	0.715023	0.674421
-1.35004	-0.497257	-0.323456	-1.28671	0.837057	0.670833
-1.35004	-0.497257	-0.495333	-1.50366	-1.48768	-1.91577
-1.67249	-0.036085	-0.831213	-1.73024	-0.745762	-1.78552
-1.67249	-0.036085	-2.0178	-1.16765	-0.745762	-1.78552
-1.46046	-0.766504	-1.65072	-1.73539	-0.903773	-2.17915
-0.63744	-0.405765	-1.97755	-2.47436	-0.903773	-2.17915
-0.111188	-0.519782	-1.13967	-1.80184	0.642277	0.136411
-0.534984	0.954155	0.897694	-0.82093	0	0
-0.08582	0.489007	0.245848	-0.041159	-0.273482	1.06548
-0.288983	-1.26943	-0.471207	-1.11199	1.02659	0.853398
-0.632261	-1.75794	-1.14776	0.405802	-0.010059	0.376471
0.043773	-1.81122	-0.263686	0.171577	-1.72646	-1.77407
-0.342312	-1.6041	-0.991381	-0.683937	-1.67322	-2.25095
-0.342312	-1.6041	-0.357519	-0.946323	-1.67322	-2.25095
-1.05788	-0.589969	-0.739379	-0.546835	-2.02149	-1.89722
-0.082876	0.867558	-0.540604	-1.50401	-2.02149	-1.89722
-1.781	-1.71843	0.1447	-0.944786	-1.48363	-1.74484
-1.781	-1.71843	-0.36369	-0.216587	-1.48363	-1.74484
-1.89342	-1.46542	-0.892161	-0.924523	-1.80897	-2.25268
-0.547132	-1.05668	0.33633	0.259008	-0.115716	0
-2.17291	-1.94449	0.181785	-0.287382	-0.499231	-0.555435
-0.685501	-0.095625	1.22763	0.351082	0	0
-0.802826	-0.221509	0.540588	-0.154823	0	0
-0.802826	-0.221509	0.529806	0.138248	0	0
-1.03642	-0.515306	-0.098699	-0.922872	0	0
-1.51692	0.971393	0.134778	-0.258425	0	0
-1.24209	1.37032	-1.08998	-1.08034	-0.73643	-0.275968
-1.24209	1.37032	-1.72013	-1.14342	0	0
-0.127524	1.38264	-0.075362	-0.105599	-0.494937	0
-0.127524	1.38264	0.259512	-0.179477	-1.31275	-0.968899
-0.009841	0.271922	-0.623698	-0.845104	0	0
-1.22597	1.53943	-0.786744	-1.10172	0	0
-0.663719	0.069997	-0.309604	-0.961366	0	0
-0.663719	0.069997	0.82446	-0.52994	0	0
1.3023	1.152	-0.370033	-1.12688	0	0
-1.13877	0.946128	1.57279	1.15469	-1.5071	-0.841494
1.3023	1.152	0.614333	-0.123383	-1.12475	-0.66614
-1.13877	0.946128	0.113392	-0.431536	-0.674559	-0.586769
-0.972183	0.443295	-0.601384	-0.153856	-0.769425	-0.533604
-0.972183	0.443295	-1.26561	-1.2159	0.798185	0.527106
-1.52709	-0.056774	-1.88015	-2.30761	0.818846	-0.488827
-1.52709	-0.056774	-1.62691	-1.26946	-1.87521	-0.252395
-2.04069	-0.904285	-0.675216	-1.08955	-1.99887	-0.217186
-2.04069	-0.904285	0.686784	-0.355008	-1.99887	-0.217186
-0.728881	0.363649	1.3031	0.263546	-1.73424	-0.003888
-0.728881	0.363649	0.506317	-0.334751	-1.44403	-0.149526
0	0	-1.77083	-1.03028	-1.73424	-0.003888
0	0	-1.3945	-1.61865	-1.44403	-0.149526
-0.059063	-0.084233	-1.38022	-1.52456	-1.61791	-0.191858
-0.978997	-0.827955	0.184766	-0.737737	-1.91348	-0.108014
-2.17183	-1.23232	-1.80227	-1.69877	0.544261	0.699435
-0.978997	-0.827955	-0.181672	0.884076	-1.57821	-2.09827
0.021852	-1.13637	-0.742769	-0.84382	-1.40831	-1.74842
0	0	-0.098044	-0.121931	-2.15936	-0.636266
0	0	-0.305212	-0.270721	-1.40831	-1.74842
0	0	-1.01581	1.74622	-1.75149	-1.1019
-0.763322	-0.574813	-1.74097	0.528379	-0.794728	-0.484515
-0.763322	-0.574813	-1.89494	0.196809	-2.25134	-2.06406
1.80625	1.41744	-1.18646	0.763722	-2.45107	-2.31397
-0.292323	0.953005	-2.16979	-0.655857	-2.45107	-2.31397
0.463957	-0.917884	-0.186208	-1.64072	-1.82718	-0.35128
0.463957	-0.917884	1.5555	-2.20695	-1.82718	-0.35128
0.512886	-1.30688	1.97585	-2.30154	-1.36539	-0.210726
0	0	0.182012	-1.41181	-1.71009	1.79922
-0.262297	0.21948	-2.22876	-2.05077	-1.59085	1.26053
0.496086	0.60942	-1.88189	-2.18583	-1.59085	1.26053
0.456784	0.792989	-2.08343	-2.32998	-0.391527	-0.430298
-0.345355	-0.59034	-2.13066	-2.12438	-0.391527	-0.430298
-0.512327	-1.03995	-2.09564	-2.32488	-1.11816	0.553183
-0.05459	-0.000945	-1.18672	-1.41972	-1.16587	-0.743879
0	0	-1.11112	-1.44755	-1.67896	-1.86306
0	0	0.433339	-0.143705	-1.67896	-1.86306
-1.18911	-1.08213	-0.356115	-0.784469	-0.619087	-1.38632
-1.1906	-1.39238	-0.982865	-0.898742	-0.619087	-1.38632
-0.727202	-0.14814	-0.743382	-0.769416	-1.52409	-0.741566
0.404141	-1.48092	-1.87356	-0.81108	-1.00206	-0.221794
-0.501722	0.103754	-1.24811	-1.06348	-1.28715	-1.29517
-2.05888	-2.12498	-0.972507	-0.610983	-1.28715	-1.29517
-1.2006	-1.66773	-0.21994	-0.673441	-1.03094	-0.215408
-1.13852	-0.992217	-0.024016	-0.162448	-1.03094	-0.215408
-1.00583	-1.48143	-1.14824	-1.37585	0.457449	-0.434351
-0.436963	-0.744679	-0.216017	0.113366	-2.12002	-0.075044
0.015868	-0.550406	0.654847	-0.050271	-1.13211	-0.41796
-0.540215	-1.23295	0.462859	-0.355591	-1.11503	-1.44028
0	-0.793854	-0.189732	-0.899439	-0.487342	-0.911886
0	-0.793854	-1.56577	-1.66916	0	0
-0.169657	-0.479415	-0.136681	-0.2939	-0.190149	1.26519
-0.230672	-0.356874	-2.21995	-2.19957	-0.190149	1.26519
-0.501284	-0.73444	-0.977692	-1.48267	0.133003	0.050255
-0.463648	-0.62573	-0.522028	-0.842257	0	0
-0.477674	-0.7664	-0.195183	-0.172038	-0.856716	-0.30567
-0.477674	-0.7664	0.182971	-0.617727	-0.856716	-0.30567
-0.874467	-0.912579	-0.063581	0.261792	-0.263848	-1.2447
-0.874467	-0.912579	-0.809857	-1.27243	-0.991482	-1.04027
-0.603987	-0.02096	-0.272272	-0.727742	-0.413722	-1.32073
-0.603987	-0.02096	-0.339114	-0.611654	-0.413722	-1.32073
-0.907718	-0.877256	-0.501813	-0.354071	-0.700777	-0.461175
-0.907718	-0.877256	0.147516	-0.471997	-2.156	-0.779714
-0.62308	-0.71113	0.423841	0.252158	-1.26943	-0.288983
-0.899838	-0.60213	0.350266	-0.127829	-1.26943	-0.288983
-0.62308	-0.71113	0.573084	0.392	-1.75794	-0.632261
-1.67158	-1.9743	0.524419	-1.44136	-1.75794	-0.632261
-1.33424	-1.38377	-0.69308	0.040196	-1.87812	-0.488888
-1.33424	-1.38377	-0.602033	0.55566	-1.87812	-0.488888
-1.24885	-1.3328	0.282218	-0.323283	-1.81122	0.043773
-0.467534	-0.816627	-1.04067	-0.667856	-1.81122	0.043773
-1.15313	0.057397	-0.845395	0.020477	-1.6041	-0.342312
-0.910742	-0.840708	-0.200593	-0.00302	-1.6041	-0.342312
-0.106442	-0.109957	0.269288	0.609996	-0.589969	-1.05788
-0.106442	-0.109957	-0.245064	-0.363285	-0.589969	-1.05788
-0.939543	0.09462	-1.53633	-1.52012	0.283145	-0.90946
-1.15978	-0.975185	-1.03099	0.73427	-1.3716	1.05015
-1.50664	-0.34691	-0.918117	0.347919	-1.32212	0.235446
-1.50664	-0.34691	0.22943	-0.110329	-1.3716	1.05015
0.316985	0.039628	-0.958956	-0.625977	-0.960163	0.440202
0	0	0.535606	-0.174196	-0.960163	0.440202
0.316985	0.039628	-1.02937	-0.512133	-1.39744	0.231595
0	0	-1.40626	-0.96668	-1.39744	0.231595
-0.338276	-0.681169	-1.07185	1.71634	-1.94303	0.098582
0.217547	0.121794	-1.34567	0.40527	0.867558	-0.082876
-0.120118	0.305979	0.757894	1.1701	-1.71843	-1.781
-0.909871	-0.18554	1.33699	0.980453	-1.71843	-1.781
-1.02101	1.40734	0.443089	0.792025	-1.46542	-1.89342
-0.796818	-0.967293	0.758373	0.89861	-1.05668	-0.547132
-1.28042	-1.13659	-0.230602	0.02488	-1.94449	-2.17291
-0.124045	-0.812921	-0.8741	-0.367024	0	0
-0.541786	1.12904	-0.678927	-0.853485	-1.86357	-1.34788
-2.1111	-0.635023	0.079834	-0.326028	0	0
-1.83766	-1.48529	0.70292	-0.566496	-0.084233	-0.059063
-1.83766	-1.48529	0.802653	0.274162	-2.15221	-1.63342
-0.519036	-0.117953	0.001707	0.271642	-1.09571	-0.86137
-0.519036	-0.117953	-0.850309	-0.906865	-1.09571	-0.86137
-1.99208	-1.2123	-1.1974	-1.15027	-0.109703	-0.105158
-1.99208	-1.2123	-1.29849	-1.14581	-2.12498	-2.05888
-1.53235	-1.01412	-0.982088	-0.90783	-1.66773	-1.2006
-1.53235	-1.01412	0.266729	-0.704311	-1.66773	-1.2006
-2.00384	-0.949775	0.701347	0.149602	-1.78135	-1.62424
-2.00384	-0.949775	0.426122	-0.348123	-0.464281	-0.164222
-1.32676	-0.063661	-0.141505	-0.424871	-0.453342	-0.1787
-0.633229	-0.309212	0.495454	0.209845	-0.453342	-0.1787
-1.10894	-1.16099	-0.154712	-0.002434	-0.744679	-0.436963
-1.10894	-1.16099	0.232105	-0.332856	-0.744679	-0.436963
-2.04646	-1.18187	0.554913	-0.113004	-0.550406	0.015868
-2.04646	-1.18187	0.165656	0.108585	-0.550406	0.015868
-1.29982	-0.913083	-0.206278	-0.06988	-1.29043	-1.11736
0.865117	0.731436	-0.03984	-0.353753	-0.730151	-0.747961
-1.35898	-1.74344	-0.194686	-0.994561	-1.29043	-1.11736
-0.392135	-0.828166	0	0	-1.23295	-0.540215
-0.607475	-1.16341	-0.207315	-0.096317	-0.793854	0
1.38277	-0.064652	-0.525795	-0.342319	-0.793854	0
0.103685	0.14216	-0.178623	-0.428013	-0.479415	-0.169657
-0.895875	-1.46773	-0.191234	-0.186757	-0.301083	-0.298064
-0.204943	-0.923885	0.122111	-0.131598	-0.73444	-0.501284
0	0	-1.0022	-0.980853	-0.565096	0.28456
0.004826	-0.538027	-0.726761	-0.807815	-0.62573	-0.463648
-1.52198	-1.2857	-0.631777	-0.619566	-0.62573	-0.463648
-1.87687	0.199456	-0.775026	-0.835935	-0.7664	-0.477674
-0.719554	-0.665887	-0.23276	-0.534926	-0.7664	-0.477674
-0.119594	0	0.470619	-0.036895	-0.912579	-0.874467
-0.119594	0	0.321342	-0.299504	-0.912579	-0.874467
0	0	0.41249	0.221281	-0.02096	-0.603987
0	0	0.013637	-0.339615	-0.02096	-0.603987
-0.3036	-0.33324	0.084218	0.480104	-0.877256	-0.907718
-0.3036	-0.33324	-1.45147	-1.05284	-0.60213	-0.899838
-0.647196	-1.18227	-0.63301	-0.302344	-0.71113	-0.62308
-0.647196	-1.18227	-1.03511	-0.464176	-0.60213	-0.899838
-1.02541	-0.678455	-0.037551	-0.269997	-0.658735	-0.410874
-1.26342	-0.922669	-0.749206	-0.751072	0	0
-1.02541	-0.678455	-0.778783	-0.483225	-0.402178	-1.09864
-1.26342	-0.922669	-0.476941	-1.00638	-0.402178	-1.09864
-1.05316	-0.89007	-0.705697	-1.29082	-2.14623	-0.934829
-1.05316	-0.89007	-1.67865	-2.13971	-2.14623	-0.934829
-1.43627	-0.364649	-0.341123	-0.938561	-2.08024	-1.5296
-1.43627	-0.364649	-1.64856	-1.66748	0	0
-0.761667	-0.758541	-0.235291	-0.26631	-0.220139	-0.065682
-0.761667	-0.758541	0.067077	0.913522	-0.220139	-0.065682
-1.32323	-1.09264	-1.7106	-2.3094	-0.101754	0
-1.32323	-1.09264	-1.65588	-1.44515	-0.101754	0
-1.63739	-1.56459	-1.45045	-1.86395	-1.81233	-1.2783
-1.63739	-1.56459	1.29556	0.496696	-1.81233	-1.2783
-0.742202	-0.708753	0.68648	-1.14949	0.442084	-0.522194
-0.742202	-0.708753	-0.280671	-0.628508	0.023595	0.532163
-0.68831	-0.761596	0.591256	-0.103468	-0.893797	0.17878
-1.36777	-1.24112	-0.309281	-1.3196	-0.975185	-1.15978
-0.68831	-0.761596	-0.312123	-0.605581	-0.34691	-1.50664
0.27803	-0.237953	-0.529076	-0.046244	-0.34691	-1.50664
0.021364	-0.303918	0.26955	-0.088663	0.039628	0.316985
0.021364	-0.303918	-0.048078	0.533762	0	0
0.082225	-0.297551	0.024281	0.10034	0.039628	0.316985
-2.06111	-1.78862	0.50108	1.13231	0	0
-1.87357	-2.05412	-0.412027	-0.073907	-0.681169	-0.338276
-1.87357	-2.05412	0.308916	0.086064	-0.60186	0.692647
-1.0235	-1.15705	0.566434	0.26461	-0.952237	-0.166637
-1.0235	-1.15705	0.220366	-0.034899	0	0
-1.29825	-0.836525	-0.416523	-0.54027	0	0
-0.487971	0.239557	-1.48092	-1.16029	0	0
-1.29825	-0.836525	-0.472553	-1.57454	0	0
-0.487971	0.239557	-0.5538	-1.22041	0	0
-0.240318	-0.282037	-0.878949	-1.07174	0	0
-0.240318	-0.282037	-0.172404	-0.076858	0	0
-0.453394	-0.681865	-0.723481	-0.064532	0	0
-0.453394	-0.681865	-0.965172	-1.65881	0	0
-0.202278	0.355956	-0.070789	-0.481694	0	0
-0.202278	0.355956	-0.737698	-1.83882	0	0
-0.422745	0.181644	-1.56316	-1.72474	-1.90909	-0.168225
-0.422745	0.181644	-1.64217	-1.90293	0	0
0.362696	-0.207512	-1.69201	-1.93911	-1.63558	-0.845914
1.2111	1.71266	-1.38527	-1.79628	-1.63558	-0.845914
0.589614	0.506816	-1.08432	-1.46262	-0.355395	-0.882444
1.2111	1.71266	-0.383412	-0.322489	0.064539	1.13587
1.05757	1.50866	-0.915585	-0.985874	-0.002957	-0.819708
1.18155	-0.191165	0.529088	-0.618623	-0.840006	-0.597743
-0.424915	-1.30589	0.736288	-0.822374	0	0
-0.424915	-1.30589	0.358256	0.360603	0	0
-0.951071	0.922176	1.18025	0.579883	-0.436243	-0.038856
-0.696123	0.878785	0.572284	0.1037	-0.470415	0.839548
-1.04414	-0.250896	0.055005	0.270185	-0.695881	-0.052541
-1.37942	-1.83543	1.13276	1.61309	-0.635023	-2.1111
0.088361	-1.07865	0.429613	-0.289828	-1.48529	-1.83766
0.088361	-1.07865	0.060721	0.190903	-1.16099	-1.10894
-0.795868	-1.12446	0.334498	0.090661	-1.18187	-2.04646
-1.95546	-2.13836	-0.26257	-0.591086	-1.9532	0.590331
-0.795868	-1.12446	0.561443	0.983314	-2.13915	-0.382734
-1.95546	-2.13836	0.373651	-0.101341	-2.13915	-0.382734
-1.78623	-1.99436	0.076988	-0.762132	-1.48759	-1.10269
-1.78623	-1.99436	-0.697536	-0.701932	-2.16922	-0.85706
-1.03014	-1.79472	0.355992	0.004027	-0.665401	-0.634088
-1.03014	-1.79472	-0.634102	-1.05139	-0.127458	-0.124394
-1.17016	-2.07359	0.033591	-1.31199	-1.50281	-1.52632
-1.17016	-2.07359	0.007431	-0.472939	0.731436	0.865117
-0.819754	-1.75892	-0.695814	-0.455573	-1.74344	-1.35898
-0.819754	-1.75892	-1.66431	-1.81171	-2.129	0.809815
0.205768	-1.3439	0.282545	-0.890791	-1.88868	1.1567
0.205768	-1.3439	0.10957	-0.590449	-1.88868	1.1567
0.009408	-1.53072	-0.401014	-1.05625	-1.58628	-0.412451
0.000988	-1.07527	-0.113342	0.464654	-1.84707	-1.40625
0.096014	-1.26341	-0.217074	-1.26896	-1.64201	-1.78427
0.87481	-0.858585	0.486968	-0.83675	-0.064652	1.38277
0.096014	-1.26341	0	0	0.14216	0.103685
-0.010638	-0.003978	0.307817	-1.36727	-0.861809	-0.066516
0.517948	-1.06729	-0.117907	-0.23763	-1.22006	-0.134186
0.517948	-1.06729	-0.22732	-0.813767	-1.22006	-0.134186
2.28047	2.03078	-0.651031	-0.441716	-1.10959	0.056059
0.597807	-0.806253	-0.334758	0.485123	-1.13817	-0.133242
0.033911	-1.40982	0.132096	-0.397154	-1.20472	-0.696338
-0.084716	-1.82627	-0.614645	-0.663394	-1.20472	-0.696338
0.033911	-1.40982	-0.701291	-1.04574	-1.38091	-0.970553
1.14356	0.523819	-0.768758	-0.390418	-0.86371	-0.200621
-0.386633	-0.333809	0.608871	0.23439	-0.089801	-0.136828
-0.386633	-0.333809	-0.757383	-0.751683	-0.089801	-0.136828
-0.771682	-0.790523	0.846633	0.221969	-0.189084	-0.223393
-1.1114	-1.39359	0.826371	1.02609	-1.30152	-0.976455
-0.515328	-1.1251	2.02427	2.21873	-0.665887	-0.719554
-2.14629	-0.360036	0.951621	0.418818	-0.665887	-0.719554
-2.02532	-0.863681	0.437701	-1.18813	0	-0.119594
-2.02532	-0.863681	0.110938	-0.146268	0	-0.119594
-0.797664	-1.15058	1.48787	-0.620506	0	0
-0.710895	-0.607302	-1.22698	-1.53997	0	0
-0.922764	0.207191	-0.451805	-1.32267	-0.33324	-0.3036
-0.710895	-0.607302	0.044577	0.003827	-0.33324	-0.3036
-0.960519	-0.112467	-0.235647	-1.52941	-1.18227	-0.647196
-0.197423	-0.850176	-0.634511	-1.32279	-1.18227	-0.647196
0	0	0.395833	-0.681311	-0.678455	-1.02541
1.00725	0.618714	-1.25252	-1.81635	-0.922669	-1.26342
0	0	-1.09623	-0.902229	-0.678455	-1.02541
-0.946425	-0.068795	-2.04632	-2.00316	-0.922669	-1.26342
-2.14261	0.814353	-2.23427	-1.64075	-0.89007	-1.05316
-2.14261	0.814353	-1.60609	-1.3858	-0.89007	-1.05316
-1.64731	0.139151	-0.863952	-1.50803	-0.364649	-1.43627
-2.21579	-2.42898	-1.17205	-1.97538	-0.364649	-1.43627
-1.11491	-1.21392	-0.281095	-0.405661	-0.758541	-0.761667
-1.11491	-1.21392	0.05428	-0.068762	-0.758541	-0.761667
-2.16651	-2.21064	-0.565936	-0.463168	-1.09264	-1.32323
-1.8915	-1.70003	0	0	-1.56459	-1.63739
-1.88365	-2.45794	-0.647597	0.254154	-0.708753	-0.742202
-1.88365	-2.45794	-0.01145	-0.576319	-0.708753	-0.742202
-1.42857	-1.31186	-0.545748	-0.387231	-0.761596	-0.68831
-0.524367	0.062633	0.176676	-0.035153	-1.24112	-1.36777
-1.42857	-1.31186	-1.76874	-1.58465	-0.761596	-0.68831
-0.524367	0.062633	-0.075479	-0.812429	-1.24112	-1.36777
-0.991188	-0.937602	-0.414913	-1.08531	-2.28948	-1.0026
-0.991188	-0.937602	0.115495	0.427557	-2.28948	-1.0026
0.135138	-0.598736	-1.03209	0.766675	-2.19262	-0.825675
-1.21245	-2.30069	-0.61818	0.092371	-2.19262	-0.825675
-1.0622	-2.06433	-0.534741	-0.332308	-1.11522	-1.08752
-0.861793	-0.125059	-1.21074	-0.504201	-1.61914	0.37692
-0.201589	0	-0.791307	-1.13108	-1.92233	0.894488
-0.201589	0	0.006616	-1.15521	-1.92233	0.894488
-1.32414	-0.79108	-0.201769	-0.73101	-1.79827	-0.059919
-1.53709	1.72045	0.244291	-0.446497	-1.823	1.00748
-1.35546	2.62764	-1.28349	-0.792387	-1.79827	-0.059919
-1.35546	2.62764	0.38758	0.461911	-1.823	1.00748
-1.52545	1.81523	-0.651854	-1.40244	-1.86493	0.383462
-0.922712	1.32551	-1.54283	-1.26008	-1.86493	0.383462
-1.52545	1.81523	1.44065	-0.494362	-1.69002	0.299122
-0.922712	1.32551	-0.326487	-1.36749	-0.237953	0.27803
-1.89171	0.621377	-0.411377	-1.02446	-1.03389	-0.691037
-1.89171	0.621377	-0.706268	-1.08105	-0.237953	0.27803
-1.96422	-1.0186	-1.42094	-0.743533	-0.303918	0.021364
-1.96422	-1.0186	-1.15863	0.595168	-0.303918	0.021364
-1.76433	-0.953907	-1.48337	1.87978	-0.297551	0.082225
-1.76433	-0.953907	-0.765662	0.92644	-0.297551	0.082225
-0.831745	-0.927748	-1.38885	0.48182	0.509585	1.14984
-0.831745	-0.927748	-1.60083	1.17973	-1.93674	-1.38797
-0.932798	-1.15358	-0.789032	1.42927	-2.25221	-2.01941
-0.932798	-1.15358	0.21202	0.104658	-2.25221	-2.01941
0	0	0.755997	-0.35617	-1.72148	-1.27871
0	0	0.593344	0.083073	0.239557	-0.487971
-0.130986	-1.08418	-0.192365	-0.407212	-0.836525	-1.29825
-1.61559	-1.78857	-1.04264	-1.33643	0.239557	-0.487971
-0.912816	-1.64736	0.183941	0.235141	-0.282037	-0.240318
-0.010834	-0.699769	-0.465977	-0.516146	-0.282037	-0.240318
-0.912816	-1.64736	-1.95037	-1.71615	-0.681865	-0.453394
-0.230487	0.054588	-1.81614	-1.69134	-0.681865	-0.453394
-0.763101	-0.164757	-1.59703	-0.913681	0.355956	-0.202278
-0.763101	-0.164757	-0.611034	-0.630061	0.181644	-0.422745
-0.536884	-0.585751	-1.52496	-0.595463	-0.207512	0.362696
-0.536884	-0.585751	0.999742	-0.037971	0.542611	-0.040483
0.924122	-0.517253	0.391129	-0.042364	-0.378981	0.001111
0	0	-1.18537	-0.525006	-0.378981	0.001111
0	0	0.174572	0.946954	-0.08976	1.18683
0	0	-1.36933	-0.007546	-0.08976	1.18683
-1.91405	-0.825413	0.560624	0.233177	-1.65579	0.333674
-1.91405	-0.825413	-1.28258	-1.2474	-1.79591	-1.31442
-1.1378	-0.297583	-1.9403	-1.51523	-2.25508	-1.2429
-0.172223	-1.18666	-1.77103	-1.74656	-2.25508	-1.2429
0	0	-1.80491	-1.07818	-2.179	-1.31939
0	0	-0.452093	-0.056438	-2.179	-1.31939
-0.146275	0.70968	-1.59451	-1.34451	-1.77609	-1.31902
-1.54791	-0.808822	-0.965519	-0.428959	-1.77609	-1.31902
-0.146275	0.70968	-0.613671	-0.506304	-0.976476	-0.769352
-1.54791	-0.808822	-0.385389	-0.494098	-0.739943	-0.269316
-1.30807	-1.00021	-0.521848	-0.134226	0.132045	-0.709904
0.244161	0.45129	-0.317106	-0.538278	0.132045	-0.709904
-0.991468	-0.598241	-1.47918	0.083684	-1.24072	-0.422776
-0.991468	-0.598241	-0.77186	-0.51027	-1.24072	-0.422776
-2.218	-1.26711	-1.40895	0.804324	-1.83543	-1.37942
-2.218	-1.26711	-1.58325	-0.007393	-1.83543	-1.37942
-2.11682	-1.11637	-0.725894	-0.623256	-1.07865	0.088361
-1.77991	-1.74705	0.145521	0.170594	-1.07865	0.088361
-1.4132	-0.545122	-0.962701	0.172186	-1.12446	-0.795868
-1.90588	-0.296832	0.30655	0.156425	-2.13836	-1.95546
-0.964473	-0.135632	0.567793	-0.200972	-1.12446	-0.795868
-1.34769	0.525881	-0.658021	-1.11114	-2.13836	-1.95546
-1.41061	-1.20425	-1.47509	-1.62565	-1.99436	-1.78623
0	0.508961	0.820641	0.615712	-1.99436	-1.78623
-0.885669	-0.576233	0.457913	0.47727	-1.79472	-1.03014
0	0.508961	-0.810182	-0.395855	-1.79472	-1.03014
-0.60314	-0.090657	-0.830729	-0.771614	-2.07359	-1.17016
-0.60314	-0.090657	-0.114474	-0.241512	-2.07359	-1.17016
-0.368728	-0.269193	0.47742	1.05521	-1.75892	-0.819754
-0.368728	-0.269193	-1.06232	-0.242001	-1.75892	-0.819754
-1.36029	-1.32928	-0.305344	0.061056	-1.3439	0.205768
-1.36029	-1.32928	-0.846649	-1.50968	-1.3439	0.205768
-0.413387	-0.257816	1.30228	-0.877209	-1.53072	0.009408
-0.591452	-0.896432	-1.12903	-1.56013	-1.53072	0.009408
-0.794501	-0.648159	-1.20862	-1.3429	-1.07527	0.000988
-1.10235	-1.13714	-1.95942	-1.91783	-1.07527	0.000988
0	0	-1.45459	-0.548105	-1.26341	0.096014
0	0	-0.593836	0.575385	-0.858585	0.87481
-0.82261	-0.471307	0.453933	0.423234	-1.26341	0.096014
-0.82261	-0.471307	-0.477618	0.51089	-0.858585	0.87481
-0.61281	-0.464143	0.144198	-0.043559	0.196515	1.19546
-0.61281	-0.464143	-0.045641	0.061367	-0.003978	-0.010638
-2.01362	-0.596386	-0.871124	-1.2498	-1.06729	0.517948
-2.01362	-0.596386	-1.26847	-1.92715	-1.06729	0.517948
-0.469401	1.00573	-1.59288	-1.94685	2.03078	2.28047
-1.26148	-0.399189	-2.14054	-1.96476	0	0
-0.544489	0.132558	-1.71214	-1.96236	-0.806253	0.597807
0	0	-0.958914	-2.31435	-0.806253	0.597807
-0.104446	-0.818106	-0.825296	-1.68124	-1.40982	0.033911
-0.104446	-0.818106	-1.99395	-1.42645	-1.82627	-0.084716
-0.837368	-1.747	-1.82455	-1.65475	-1.40982	0.033911
-0.274417	-0.441197	-2.03498	-2.26386	-1.82627	-0.084716
-0.837368	-1.747	0.783879	-0.432992	-1.63556	-0.455305
-0.097729	-0.027981	-1.83619	-1.24779	-1.63556	-0.455305
-0.245909	0.040508	-1.18576	-1.49242	-2.2568	-0.204071
-0.154635	-0.040068	-1.90666	-2.12866	-2.2568	-0.204071
-0.247653	-1.68036	-1.44666	-1.5384	0.156877	-1.80801
-0.655113	-1.22994	-0.261115	-0.270775	-2.14943	-1.4705
-0.382143	-1.16685	-1.45994	-1.45407	-1.76193	-0.835889
-0.891662	-0.465093	-0.809844	-1.15386	-1.76193	-0.835889
-1.49966	-1.3208	-0.775776	-0.385438	-0.578263	1.32411
-1.49966	-1.3208	-1.66149	-1.7786	-0.341365	1.00001
0.504231	1.09263	-1.13577	-1.19048	-0.457114	1.1995
0.504231	1.09263	-1.9113	-2.1103	-0.572299	0.58253
0.802835	1.20171	-1.33426	-2.39385	-0.457114	1.1995
-0.325623	-0.083426	-0.547332	0.442552	-0.608528	-0.734135
1.24605	1.35804	-1.2695	-0.957962	0.340049	-0.369106
0.317716	0.359546	-0.372151	-0.456364	0.340049	-0.369106
-1.02377	-0.378502	-1.01496	-0.790656	-0.397283	-1.05297
-1.37269	-0.842605	-0.234566	-0.270049	-0.658251	-0.954181
-0.214247	-1.19433	-0.248871	-1.14243	-0.550578	-1.29836
-0.214247	-1.19433	-1.44937	-1.62674	0	0
-1.06012	-1.59779	-2.2203	-2.14688	0	0
-0.08598	-0.49786	-2.13164	-2.42102	-0.333809	-0.386633
0.286813	-0.818886	-1.9477	-2.13074	-0.790523	-0.771682
0.286813	-0.818886	-1.41167	-2.00441	-0.360036	-2.14629
-0.591907	-1.1113	-2.0176	-1.9121	-0.863681	-2.02532
-1.59902	-1.71031	-1.41815	-0.9198	-0.514894	-0.210714
-1.69418	-2.08958	-0.390037	-0.447866	-0.273118	0.056504
-1.59902	-1.71031	-0.089116	-0.511597	-1.58263	0.62912
-1.6953	-0.397471	-0.836848	-0.147163	-1.48932	0.161475
-1.6953	-0.397471	-0.393352	-0.297666	-0.256169	0.235104
-1.54344	-1.29931	-0.995991	-1.12044	-0.653411	0.595403
-0.416798	1.22687	-0.430845	-0.296304	-2.45794	-1.88365
0	0	-0.11729	-0.958469	-1.31186	-1.42857
0	0	-1.3179	0.608292	0.062633	-0.524367
-0.526143	1.76969	0.230413	-0.446855	-1.31186	-1.42857
-0.526143	1.76969	-0.170696	-0.632424	0.062633	-0.524367
-0.255164	1.34147	0.188399	-0.286596	-0.937602	-0.991188
-0.463234	0.313757	-0.632952	-1.12492	-0.937602	-0.991188
-1.05697	0.598054	-0.545936	-1.00266	-0.598736	0.135138
0.388845	0.812868	-0.485911	-0.204241	-1.02291	0.289709
-1.05697	0.598054	-1.27983	-0.265665	0.15075	1.31717
0.388845	0.812868	-1.30351	-0.964763	0.15075	1.31717
-0.55041	-0.919099	-0.682389	-0.425477	-0.569325	-0.202851
-0.55041	-0.919099	-1.46435	-0.148475	-1.45025	-0.878164
-0.792889	-1.25607	-0.115283	-0.699524	-1.77644	-0.091008
-0.792889	-1.25607	-0.418504	-0.041487	-1.45025	-0.878164
0.057012	0.078438	-1.28636	-1.83236	-1.48699	-0.92516
0.057012	0.078438	-0.88967	-1.23451	-1.48699	-0.92516
-1.04175	0.915283	-0.762104	-0.834042	-2.30069	-1.21245
-1.04175	0.915283	-0.800118	0.216679	-2.30069	-1.21245
0.070503	1.19931	1.18708	1.11909	-2.06433	-1.0622
0.070503	1.19931	-1.37368	-0.976089	0	-0.434112
-0.446404	-0.591302	-2.38945	-1.23019	-0.710822	-0.336416
-2.03858	-0.159164	-1.92947	-1.2691	-0.710822	-0.336416
-1.57634	-0.118932	-1.03145	-1.85737	-0.1399	-0.035103
0.3503	-1.35505	-1.47166	-1.60103	-1.40507	-0.421211
-0.097463	0.329767	-1.22567	-1.73013	-2.06184	-1.42178
-1.18916	-0.453447	-1.23005	-2.03409	-1.65872	-0.891874
-1.33156	0.014359	-1.06072	-1.66179	-2.06184	-1.42178
-1.33156	0.014359	-1.4523	-2.3452	-1.65872	-0.891874
0.466917	-1.03883	-1.54009	-2.46993	-1.21637	-0.76774
-1.04893	0.277428	-1.45568	-2.09091	-0.125059	-0.861793
-1.55384	-0.888921	0	0	0	-0.201589
1.02393	0.042451	-0.418841	-0.63123	0	-0.201589
-1.55384	-0.888921	-0.718275	-0.216236	-0.79108	-1.32414
-1.92187	-0.801894	-0.778995	-0.804248	-1.07042	-0.036298
0.068167	-0.559513	-0.987683	-0.537789	-0.690369	-0.648536
-0.128043	0.997833	-1.11862	-1.39685	-0.690369	-0.648536
-0.225708	-0.306794	-0.914791	-0.679689	-1.54318	0.195222
-0.839123	0.644782	-1.59321	-1.98495	-1.6179	0.257588
-0.156325	0.630204	-1.58447	-2.17908	-1.34606	0.863026
0.044316	0.563898	-2.00348	-2.2839	1.3223	0.734183
0.394785	1.56314	-0.853622	-0.657358	-1.43688	-1.08165
0.394785	1.56314	0.150771	-0.026366	-0.681062	-0.589294
0.94562	0.543384	0.613718	0.190813	-0.647582	0.234487
-1.90119	-0.926836	0.394611	0.559013	-0.699769	-0.010834
-0.265287	-0.131242	-0.755924	-1.88695	-1.64736	-0.912816
-0.036865	-0.639801	-0.90136	-0.632582	0.054588	-0.230487
0.088646	-0.596635	-0.486065	0.440184	-0.164757	-0.763101
0	0	-1.26456	-1.93046	-0.164757	-0.763101
0	0	-1.78061	-1.82358	-0.585751	-0.536884
0	0	-0.717607	-1.37464	-0.585751	-0.536884
0	0	-1.24743	-0.739782	-0.517253	0.924122
0	0	-0.703233	-0.430352	-1.18158	0.809391
0	0	0.039437	0.232824	-0.517253	0.924122
0	0	-0.450063	-1.37255	0	0
0	0	-0.71124	-1.6908	-0.350649	0.374137
0	0	0.405916	-0.786371	-0.778078	1.00184
0	0	0.058311	-0.227385	-0.51856	0.938211
0	0	-0.191513	1.03287	-0.51856	0.938211
0.26566	-0.195581	-0.881795	-0.665474	-0.146154	0.098487
0	0	-0.631925	-1.83201	-0.892771	1.02468
0	0	0.585221	0.888154	-0.071225	0.107252
0	0	0.174388	0.605231	-1.18666	-0.172223
0	0	-0.120116	-0.057465	0	0
0	0	0.001576	0.212256	0	0
0	0	-0.065238	-0.819914	0.70968	-0.146275
0	0	-0.882829	-1.65956	-0.152728	0.715925
0	0	0.455606	-0.377261	0	0
0	0	-1.91602	-1.71748	0	0
-1.22406	-1.40505	-0.267171	-1.16877	-0.216839	-0.206135
-1.22406	-1.40505	-0.021134	-0.67411	0.45129	0.244161
0	0	-0.633467	-0.639549	-0.598241	-0.991468
0	0	0.133426	-0.290271	0.508961	0
0	0	0.639817	-0.369374	-0.576233	-0.885669
0	0	1.82878	0.250286	0.508961	0
0	0	0.989424	-0.488226	-0.090657	-0.60314
0	0	-0.2938	-0.213447	-0.090657	-0.60314
0	0	-1.84697	-1.29872	-0.269193	-0.368728
0	0	-1.83607	-1.26787	-0.269193	-0.368728
-1.82988	-0.532611	-1.31141	0.697425	-1.32928	-1.36029
-0.829136	0.062966	-0.351705	-0.665409	-1.32928	-1.36029
-1.20959	0.21806	-0.696816	-0.848731	-0.257816	-0.413387
-0.665056	-0.559521	-1.11503	-1.54947	-0.189255	-0.208255
-0.055794	0.390609	-1.44989	-1.44419	-0.291301	0.154013
-0.092485	0.245937	-0.32299	0.02896	-0.896432	-0.591452
-1.72632	-0.417697	-0.369491	-0.768127	-0.648159	-0.794501
0	0	0.133264	0.099068	-1.13714	-1.10235
-0.97206	0.110952	-0.564199	-1.61847	0	0
-0.581048	-0.121742	-0.945316	-1.08582	0	0
-0.581048	-0.121742	-0.493956	-0.437999	-0.471307	-0.82261
-0.480821	-0.984449	-0.708996	-0.688125	-0.083785	-0.092795
-0.872615	-0.787789	-0.503603	-0.34606	-0.643732	-0.381118
-1.86078	-0.657219	-0.240394	-0.188627	0.074672	0.332427
-1.86078	-0.657219	-0.268692	-0.771413	-0.512488	-0.039339
-1.49335	-0.92003	-0.837666	-1.5958	0	0
-1.49335	-0.92003	-0.63177	-1.09069	0	0
-1.8398	-0.927775	0.178086	-0.490396	0	0
-1.07831	-0.51683	-1.26359	-1.52696	1.09662	0.814834
-1.03015	-0.04963	-0.862288	-0.357007	1.09662	0.814834
0	0	-1.04104	-0.962369	-0.647269	-0.757912
-0.108314	-1.02239	-1.20997	0.099212	-0.566225	-0.326822
0.706121	-0.494451	0.241941	-0.732442	-0.642453	0.43048
0.977451	0.469115	-0.009587	-0.629034	0	0
0	0	1.78761	0.878168	0	0
0	0	1.8397	1.13533	0	0
-0.488636	-0.001767	-0.328019	-0.944994	0	0
-0.547011	-0.100455	-1.42041	-0.038573	0	0
-1.09057	1.13099	-0.234114	0.79849	0	0
0.153579	0.89046	-0.814811	-0.859381	-1.39616	-0.761449
0.153579	0.89046	-0.92402	-0.784694	-1.53384	-1.06274
-0.936823	1.05754	-1.44303	-1.05904	-1.51869	-1.39802
-0.936823	1.05754	-0.625591	-0.370773	-0.505293	-0.58051
-0.593061	-1.34032	-0.900808	-0.41517	-1.6623	-1.07498
-0.565668	1.72751	-0.164255	-0.247374	-1.44935	-0.701518
-0.593061	-1.34032	-1.49859	-1.1773	-0.118971	-0.106022
-0.565668	1.72751	-1.78227	-2.22545	-0.531994	-0.595007
-0.78353	1.36576	-1.38914	-2.18104	-0.531994	-0.595007
-0.78353	1.36576	-1.44676	-1.83221	0	0
-0.980818	0.323178	-0.357113	-0.910075	-0.526415	-0.662794
-0.980818	0.323178	-1.35376	-1.32302	-0.439644	-0.979073
-1.45346	0.480306	-1.17749	-1.35295	-0.439644	-0.979073
-1.19112	-2.02603	-1.91249	-1.75325	0.625631	0.844817
-1.36439	-1.8349	-1.47854	-1.57527	-0.570624	0.247386
-0.212665	-0.104224	-1.51707	-1.65186	0.389584	0.215425
-0.342875	-0.016404	-1.79282	-2.03449	0.389584	0.215425
-1.11348	-1.37321	-1.48003	-1.16538	-1.7987	-0.811357
-0.349605	0.443979	-0.137073	0.288817	-0.040068	-0.154635
-0.349605	0.443979	0.767977	0.088536	-1.68036	-0.247653
-0.971131	-0.22446	0.999544	0.913994	-1.68036	-0.247653
-1.21061	-0.030154	-0.839192	-1.46603	-2.20585	-1.03936
-0.022122	-0.222469	-0.56593	-0.240992	-2.20585	-1.03936
-0.010664	-0.000147	-2.23656	-0.869505	-2.00076	-1.01371
-1.45478	-1.50482	-2.33605	-0.506909	-2.00076	-1.01371
-0.03241	-0.398153	-2.21252	-0.865321	-2.00816	-0.216584
0.397362	0.498559	-0.862107	-0.015591	-2.00816	-0.216584
-1.87484	-2.36958	-0.14882	0.045426	-1.22994	-0.655113
-1.51379	-1.49036	-0.639566	-0.740545	-1.22994	-0.655113
-1.51379	-1.49036	-1.37737	-0.397903	-1.16685	-0.382143
-1.81847	-1.80541	-1.64005	-0.569089	-0.69984	-0.41024
-1.81847	-1.80541	-1.68106	-0.64734	-1.70575	-0.708665
-0.100392	-0.068311	-2.0033	-0.532542	-1.70575	-0.708665
-0.100392	-0.068311	-2.00308	-0.008544	0	0
-1.36704	-1.37365	-2.04139	-0.352773	-0.234179	0.60506
-1.36704	-1.37365	-0.799652	0.359638	0	0
-1.99922	-1.6472	-1.42905	-1.33444	-0.668356	-0.633866
-1.99922	-1.6472	0.653504	1.46133	-1.3047	-0.643968
-1.40446	-1.81647	0.600683	1.03266	-1.3047	-0.643968
-0.743427	-1.00745	-0.492863	-0.302114	-1.89085	0.623346
-1.73328	-1.30548	-0.137518	0.562736	-1.89085	0.623346
-0.233045	-0.226151	-2.40351	-0.645871	-1.06376	-0.13504
-1.46747	-1.98603	-2.34033	-0.670565	-1.71031	-1.59902
-1.46747	-1.98603	-2.11613	-2.35366	-0.397471	-1.6953
-1.58714	-1.67505	-1.37109	-1.61385	-1.73783	-0.498476
-1.58714	-1.67505	-2.34728	-1.67229	0.263656	0.660394
-1.76544	-1.80041	-0.309248	-0.767537	-1.16496	-1.19631
-1.79537	-1.29954	0.061814	-0.118145	-1.21247	-1.57557
-0.578914	-0.437611	-0.355243	-0.64089	0.069201	-0.629687
-0.578914	-0.437611	-0.359761	0.04819	0	0
-1.94923	-1.60558	0.110814	0.732117	0	0
-1.84662	-1.6744	-1.59545	-0.214754	0	0
-1.6936	-1.74721	-1.04779	-0.713374	0	0
-0.480599	-1.05756	0.674409	-1.07921	-0.382608	0.224135
-1.46968	-1.06257	-0.642984	-1.0922	-0.382608	0.224135
-1.46968	-1.06257	-0.497469	-0.282733	-0.242878	-0.264175
-1.20629	-1.22296	-0.801326	-0.462747	0	0
-1.20629	-1.22296	-0.426092	-1.53857	-1.011	0.60211
-0.529343	-0.122898	-1.47541	-1.99158	0	0
-0.529343	-0.122898	-2.00476	-2.18691	1.76969	-0.526143
-1.72437	-1.682	-1.23431	-0.862298	-0.793536	0.29535
-0.660691	-1.06309	-0.43242	-1.42574	0.081546	0.162465
-1.72437	-1.682	1.07741	0.385997	-0.111793	-0.934049
-0.660691	-1.06309	-1.38124	-1.6521	-0.020675	-0.092585
-1.4999	-2.07391	-1.2394	-1.50818	-1.35505	0.3503
-1.70761	-1.02345	-2.2325	-1.15378	0.329767	-0.097463
-2.23816	-2.12658	-1.54261	-0.668076	-1.95805	0.955686
-2.01467	-1.81647	-1.69169	-1.77912	-0.453447	-1.18916
-1.66956	-1.22391	-1.04866	-1.88303	-0.453447	-1.18916
-1.39748	-1.45719	-1.56322	-1.46658	0.014359	-1.33156
-0.133474	-0.457144	-1.8914	-1.60492	0.014359	-1.33156
-0.133474	-0.457144	-2.10518	-1.25421	-1.03883	0.466917
-1.45861	-1.31374	-2.19861	-2.00571	-0.954591	-0.107982
-1.06413	0.220568	-0.744526	-0.766471	-1.53515	-1.75273
-0.59965	-1.24329	0.376095	0.36899	-1.63475	0.321834
-1.69913	-0.381866	-0.704646	-1.01515	0.119023	-0.37475
-1.35914	0.024874	-2.35603	-2.42398	-1.23754	0.162436
-1.35914	0.024874	-2.13817	-2.47896	-0.764241	-0.833236
-1.46141	-0.308678	-1.8539	-2.04236	-0.524246	0.071877
-2.23912	-2.29056	-1.90293	-0.816738	-0.440438	-0.435368
0	0	-2.33925	-2.3633	-1.38742	-0.916806
0	0	-2.11564	-2.36872	0.078085	-0.479649
0	0	-1.36481	-1.79325	0.563898	0.044316
0	0	-1.89249	-1.5984	1.56314	0.394785
-1.60614	-1.2312	-0.476882	0.391693	0	0
0	0	-1.77824	-1.567	-0.776237	-0.667085
-1.12656	-1.24115	-0.573549	-0.229748	-0.277001	-0.516242
-1.12656	-1.24115	-0.79348	-0.655892	0.489203	-0.181793
0.047821	-0.328312	-0.084341	-0.543553	-0.396618	0.141766
0.047821	-0.328312	-1.36609	-2.05892	0	0
0	0	-0.801686	-1.98584	0	0
0	0	-0.932066	-1.49405	1.49913	1.50533
-0.51029	-0.897762	-1.01314	0.044798	1.49913	1.50533
-0.51029	-0.897762	0.085963	0.016166	-0.237651	-0.732791
0	0	-1.27938	-1.10314	-0.237651	-0.732791
0	0	-1.26754	-1.5039	-0.0024	-0.529572
0	0	-0.406414	-0.856195	-0.926836	-1.90119
0	0	-1.68823	-1.90171	-0.131242	-0.265287
0	0	-0.895195	-1.02026	-0.120961	-0.130823
-0.517639	-0.531214	-0.736841	-0.652273	-0.185473	-0.256509
-0.209279	-0.530173	-1.2383	-1.12338	0	0
-0.209279	-0.530173	-0.661517	-0.870616	0.265283	-0.126909
-0.25061	-0.482793	0	0	0	0
-0.25061	-0.482793	0	0	0	0
0	-0.189128	-0.350508	0.3989	0	0
-0.634318	-1.62743	-1.28814	-0.430965	-0.04229	0.143007
0.209968	-0.188618	-0.252021	0.157457	-0.596635	0.088646
-1.28339	-0.962157	-0.491783	0.954227	0.519733	0.577803
-0.921238	-0.391699	-0.379142	-0.265561	-0.501977	0.082308
-1.95305	-0.876603	-0.421792	0.313986	0.519733	0.577803
-0.853729	-0.281796	-0.377854	-0.14401	-0.501977	0.082308
-1.69485	-1.62829	-0.522168	-0.394685	-0.246663	0.031506
-1.91183	-1.43607	1.11042	-1.98771	-0.246663	0.031506
-1.91183	-1.43607	-0.666486	-1.61703	-0.688752	0.362154
-1.99888	-1.88377	-1.11657	-1.60285	-0.093805	0.002945
-1.99888	-1.88377	0.613177	-1.47325	-0.141086	-0.094573
-2.09629	-1.9014	0.425578	-1.59223	-0.141086	-0.094573
-0.961261	-0.46593	0.551772	-0.940076	-0.65092	0.015149
-0.866737	-1.22075	0.425844	-1.02876	-1.56225	0.03454
-0.866737	-1.22075	0.970388	-1.38258	0	0
-1.77074	-0.781425	1.27086	0.053172	0	0
0.262925	0.874451	0.150619	-0.534179	0	0
0.474021	1.4172	-0.808471	-0.441447	0	0
-1.51827	0.244485	-1.31714	-0.762869	0	0
-0.788414	-0.101418	-0.503144	-0.734841	0	0
-0.566419	2.01696	-1.87576	-1.70501	0	0
-0.252148	-0.630271	-1.37713	0.214566	0	0
-2.07368	0.189006	0.441346	0.129046	-1.21912	-1.13026
-1.7668	0.163139	-0.283127	-0.489323	-0.131762	-1.25173
-1.7668	0.163139	0.344457	-0.507074	-0.080015	-0.859808
0.333734	-0.835808	-0.136875	-1.02271	-0.080015	-0.859808
0	0	-1.23103	-1.07288	0	0
-0.302059	0	-0.78951	-0.277481	0	0
-0.302059	0	-1.51799	-1.36141	-1.81273	-1.39403
-1.28992	-1.49254	-1.00021	-0.785754	-1.81273	-1.39403
-1.28992	-1.49254	0.077916	0.173466	0	0
-1.3006	-1.18286	-0.295172	0.741215	-0.272092	0.789257
-1.19729	-1.70765	-0.890693	1.20854	-0.13465	-0.031471
-1.3006	-1.18286	-1.31829	-1.2634	-0.5237	-0.93726
-1.19729	-1.70765	-1.15149	-1.11671	0	-0.245919
-1.63494	-2.03333	-1.37782	0.26046	0.119555	-0.217928
-1.63494	-2.03333	-1.13342	-1.46968	-0.15323	0.000514
-0.757848	-0.983292	-1.97566	-1.89736	-1.07994	-0.831511
-0.757848	-0.983292	-0.351165	-1.5415	-0.541241	-0.249946
-1.27194	-1.90849	-1.38504	-1.96663	0	0
-1.40602	-1.54922	-0.048738	-1.11024	-0.541241	-0.249946
-1.71907	-1.76333	-0.991965	-2.13825	0	0
-1.59134	-1.57164	-0.240999	-1.76819	-1.10212	-0.195836
-1.71907	-1.76333	-0.536881	-0.748318	-1.10212	-0.195836
-1.59134	-1.57164	-0.780043	-1.5154	0	0
0	0	-0.384733	-1.13966	0	0
0	0	-0.074544	-1.04892	0	0
-1.37601	-1.5499	-0.411923	-1.027	0	0
-0.487183	-1.32584	0.299984	-0.646694	0	0
0	0	0.565057	0.318283	0	0
0	0	0.173665	-0.325792	0	0
0	-0.18687	0.184234	0.066001	0	0
0.175501	-0.403349	-0.121774	-0.594364	-1.16906	-0.382287
-1.4083	-0.613163	-0.346547	-0.217989	-1.16906	-0.382287
-0.004675	-1.52993	-1.43596	-1.74581	0	0
-0.922579	-1.62014	-0.533699	-1.09693	-1.24716	-1.10155
-1.84603	-2.28782	1.60319	1.31145	0	0
-0.922579	-1.62014	-1.46246	-0.969904	-1.24716	-1.10155
-1.84603	-2.28782	0.353378	-0.136863	0	0
-1.60483	-1.14206	-1.65636	-1.51145	0	0
-1.60483	-1.14206	-0.761663	-0.637063	0	0
-0.353933	-0.196783	0.808324	0.837138	0	0
-0.353933	-0.196783	-0.934242	-0.746865	-1.40505	-1.22406
-0.238666	-0.207479	-0.722449	-0.153915	-1.04283	-0.836699
-0.238666	-0.207479	-1.49871	-0.602409	-0.947629	-0.669423
-0.792447	-0.860727	-1.38459	-1.43361	0	0
-0.792447	-0.860727	-1.76052	-2.02314	-0.72304	-0.329236
-1.54435	-1.58955	0.095199	-0.321842	-1.66136	-0.013486
-0.096653	-0.064587	-0.258019	-0.965701	-0.779187	-0.653692
-0.018565	-0.957509	-1.2931	-1.14438	-1.66136	-0.013486
-0.096653	-0.064587	-1.17584	-1.91271	-2.28556	1.27417
0	0	-1.42278	-1.65935	-2.28556	1.27417
0	0	-2.02264	-0.732209	-1.89125	-0.759499
-0.856017	0.14577	-2.13305	-0.710512	-1.89125	-0.759499
-0.856017	0.14577	-0.814304	-1.87176	-1.77664	0.433145
-0.372886	-0.317117	-1.14306	-1.69264	-1.77664	0.433145
-1.87165	-0.299857	-0.440988	-0.60559	-1.6657	-0.01755
0.669546	0.751488	-0.757686	-1.04474	-1.6657	-0.01755
1.02246	-0.71654	-1.69717	-1.47083	0	0
0.230783	-0.640656	-1.55578	-1.45184	0	0
0.230783	-0.640656	-1.78296	-1.06874	-1.51733	1.49669
-0.506266	0.181736	-2.02529	-1.81163	-1.51733	1.49669
-0.33444	-0.306936	-1.51091	-1.24075	-1.90288	1.44166
0.308184	0.340458	0.317975	0.353145	-2.08051	1.69087
-0.811306	0.64325	1.04773	0.255085	-1.90288	1.44166
-0.476103	0.034129	-0.156468	-0.96737	-2.08051	1.69087
-0.548823	-0.446844	0.516852	-0.124092	-1.40606	1.23874
-1.14892	-1.00368	0.209733	-0.549938	-1.40606	1.23874
-1.0318	-1.27406	0.012542	-1.21253	-1.38031	-1.38782
-1.56742	-0.01354	0.395594	-0.309865	-1.38031	-1.38782
-0.515302	-0.770338	0.329122	-0.054259	-1.51042	-1.17948
-0.228912	-0.95807	0.002009	0.041309	-0.14924	-0.910482
-0.228912	-0.95807	-0.517138	-0.568472	0.413286	0.354185
-0.392025	0.018276	0.28813	-0.351051	-1.88369	0.55815
-0.603391	-0.688863	0.671462	0.535972	-0.589603	-1.45638
-0.636463	-0.825173	-0.35412	-0.441945	-2.01553	0.103927
-0.445184	-1.56804	-1.10251	-0.836865	-1.77255	0.761011
-0.636463	-0.825173	-2.03926	-1.71178	-1.49813	1.06849
-0.445184	-1.56804	-2.39748	-2.19503	-1.77255	0.761011
0	0	-1.87205	-2.1842	-0.417697	-1.72632
0	0	-1.96962	-1.89193	0	0
-0.495485	0.458964	-0.546991	-1.27504	0.362586	0.742319
-0.495485	0.458964	-0.248402	-0.609048	-0.636722	1.18709
-0.291933	-1.30235	0.713294	-0.250396	-1.77924	-1.04267
-0.291933	-1.30235	-1.19177	-1.17394	-1.79697	-0.306815
-0.414917	-0.013107	-1.31629	-1.45296	-1.56598	-1.07218
-0.414917	-0.013107	-1.49689	-1.72373	-1.20072	-0.482427
-0.538602	-0.829067	0.592716	-0.649422	-0.494451	0.706121
-0.625599	0.282493	0.159402	0.152303	0.469115	0.977451
0	0	-1.8136	-1.95344	0	0
-0.444389	-1.59235	-2.02947	-2.16115	0.469115	0.977451
-0.627556	-0.844584	-1.88274	-1.40844	0	0
-0.938245	-0.365008	-2.0933	-1.21173	0	0
-0.357141	-0.333246	-0.935165	-1.30584	0	0
-0.594635	-1.4625	-0.438466	-0.726422	0	0
0	0	-1.11815	-1.30201	0	0
-0.594635	-1.4625	-1.09166	-0.116101	0	0
-0.072885	-0.580668	-1.76151	-0.699765	0	0
-0.072885	-0.580668	-1.5066	-0.422005	-1.17253	-0.851192
0	0	-1.31136	-1.25064	0	0
0	0	-1.56667	-0.695184	0	0
0	0	-0.099021	-0.064804	0	0
0	0	-1.86972	-1.61715	-0.322283	-1.34414
0	0	-1.83653	-1.92662	-0.322283	-1.34414
0	0	0.350146	0.451482	0.709369	1.56167
-0.181459	-0.232928	-0.219838	-0.414544	0.007658	0.147948
-0.181459	-0.232928	-0.053561	-0.411644	-1.25755	-0.705255
-0.123413	-0.21336	-1.17255	-1.21343	-1.25755	-0.705255
-0.123413	-0.21336	-1.18346	-1.97687	1.08666	2.40836
-0.306361	-0.336374	-1.34519	-1.82176	1.08666	2.40836
0	0	-1.14173	-2.29742	0.438946	1.24714
-0.306361	-0.336374	-1.46914	-2.08799	-0.221494	-0.456176
0	0	-0.336425	-0.877089	-1.50482	-1.45478
0	0	-1.03469	-1.24039	-0.000147	-0.010664
0	0	0.179337	-0.951172	-1.50482	-1.45478
0	0	-0.325981	-0.560226	-0.398153	-0.03241
0	-0.379381	-0.941628	-0.495258	0.498559	0.397362
-0.072355	-0.115706	-1.38574	-0.666764	-0.501726	0.025917
-0.072355	-0.115706	-1.04644	-0.799028	-0.006671	0.657473
0	0	-0.001245	-1.77233	-0.006671	0.657473
0	0	0.359473	-1.06527	0.574456	-0.112843
0	0	1.12511	-1.11539	0.323114	1.45147
0	0	-0.003639	-1.18015	0	0
0	0	0.703416	0.438069	0	0
0	0	-0.614868	-0.250755	-1.13613	1.21768
0	0	-0.207929	-0.503247	-2.36958	-1.87484
0	0	-0.965972	-0.957299	-1.49036	-1.51379
0	-0.395915	0.330899	0.1349	-1.49036	-1.51379
0	-0.395915	-0.801088	-2.0013	-1.80541	-1.81847
0	0	-1.96524	-2.40735	-1.80541	-1.81847
0	0	-1.30962	-0.970983	-0.068311	-0.100392
-0.034853	-0.544262	-1.93918	-1.94134	-0.068311	-0.100392
-0.034853	-0.544262	-2.09799	-2.10029	-1.37365	-1.36704
0.354293	0.038848	-1.70925	-1.90999	-1.37365	-1.36704
0.354293	0.038848	0.193775	-0.170989	-1.6472	-1.99922
-0.312705	0.199652	0.062151	-0.93162	-1.6472	-1.99922
-0.312705	0.199652	-0.499155	-0.98119	-1.81647	-1.40446
-0.380556	0.047706	-2.07094	-2.0423	-1.81647	-1.40446
0.03317	0.204819	-1.67284	-1.7316	-1.30548	-1.73328
-0.380556	0.047706	-2.1899	-2.38739	-0.226151	-0.233045
0	0	-2.19512	-2.33216	-1.98603	-1.46747
-0.054464	-0.73542	-1.49736	-1.89415	-1.98603	-1.46747
-0.054464	-0.73542	-0.481513	-1.49361	-1.67505	-1.58714
-0.693673	-1.29109	-2.27406	-1.77441	-1.67505	-1.58714
-0.693673	-1.29109	-0.668016	-1.24396	-1.80041	-1.76544
0	0	-2.12481	-2.06019	-1.22296	-1.20629
0	0	-1.84156	-1.74117	-0.122898	-0.529343
-1.12788	-1.28894	-1.9672	-2.08719	-0.122898	-0.529343
0	0	-1.92322	-2.25313	-1.682	-1.72437
-1.12788	-1.28894	-1.94513	-1.2468	-1.45719	-1.39748
0	0	-1.988	-1.75208	-0.457144	-0.133474
0	0	0.863627	-0.04765	-0.457144	-0.133474
0	0	0.089726	0.45483	-1.31374	-1.45861
1.49002	-0.017783	-0.437918	-1.2992	-1.32596	1.3406
1.49002	-0.017783	-0.180801	-0.177683	-1.20613	1.27996
-0.119338	-0.116316	-0.43302	-0.423292	0.104602	1.38825
-0.119338	-0.116316	-1.79498	-1.35131	-0.947902	-0.498591
0	-0.79477	-2.04635	-1.69167	0	0
0	-0.79477	-2.17498	-1.15735	-0.81718	0.244877
0	0	-1.90781	-1.13341	-2.29056	-2.23912
0	0	-1.64893	-0.259897	0	0
0	-0.293676	-1.06328	-0.30672	0	0
-0.36288	-0.321595	1.13655	0.613432	0	0
-0.709653	0.571179	-0.307404	-0.041528	0	0
-0.709653	0.571179	-1.05964	-0.093525	-1.2312	-1.60614
0.195534	0.486027	-1.1492	-0.040801	0	0
0.195534	0.486027	-0.623309	-0.687617	-1.24115	-1.12656
-0.886826	-0.219473	0.131183	-0.175336	-1.24115	-1.12656
-0.886826	-0.219473	-1.10143	-1.43823	-0.328312	0.047821
-0.102374	-0.608557	-0.267329	-1.10485	-0.328312	0.047821
-0.102374	-0.608557	-0.448343	-0.987359	0	0
-0.294307	-0.607771	0.306343	-1.4359	0	0
-0.294307	-0.607771	-1.40914	-1.1791	-0.897762	-0.51029
-0.553544	-0.576819	-0.349098	-0.228168	-0.897762	-0.51029
-0.553544	-0.576819	-0.486229	-0.322703	0	0
0.13284	-0.564366	-0.741267	-0.410135	0	0
-0.497004	-0.718491	-0.911319	-1.40894	0	0
-0.00254	0.023063	-1.21808	-0.557956	-1.13913	0.032199
-0.00254	0.023063	-0.705102	-0.809236	-2.32063	0.550806
-0.696229	-1.23654	-1.46638	-1.66975	0.07824	-0.159637
-0.696229	-1.23654	-2.06608	-1.86584	-0.244318	-0.760077
0	0	-1.47138	-0.974353	-1.68481	-0.421415
0	0	-0.448029	-0.486488	-1.40024	0.282101
-0.81417	-1.00618	-1.78587	-0.424474	-1.44184	-1.12656
-1.79718	-1.48646	-0.725405	-0.818548	-2.00451	-1.57596
-1.53109	0.05391	-1.70446	-0.881226	-2.00451	-1.57596
-0.680333	-0.117994	-1.43044	-2.14307	-1.21389	-0.799664
-0.969099	-1.55529	-2.17754	-1.8642	-1.62829	-1.69485
-0.969099	-1.55529	-1.93583	-2.12052	-1.43607	-1.91183
-1.50801	-0.764433	-1.62934	-2.04202	-2.24212	0.451311
-0.230692	-1.42131	-0.212483	-0.368858	-1.9687	0.51303
-0.308286	-0.285042	-0.085705	0.153022	-1.9687	0.51303
-0.308286	-0.285042	-1.94344	-1.42058	-2.29215	0.271676
0	0	-1.63254	-1.58285	-2.29215	0.271676
0	0	0.664988	0.500259	-1.06452	0.247727
-0.975091	-0.900279	1.31099	0.327542	-0.707503	0.329091
-0.975091	-0.900279	-1.2222	-0.548624	-1.04116	0.213334
-0.678692	-0.759693	-1.37462	-1.31336	-1.04116	0.213334
-0.517757	-1.48984	-1.59501	-1.60892	-0.735847	0.231302
-0.678692	-0.759693	-1.90626	-1.96199	0	0
-0.517757	-1.48984	-1.18125	-1.59665	-0.115419	0.108122
-1.12599	0.171274	-1.02037	-1.332	-0.921546	-1.14672
-1.12599	0.171274	-1.2817	-1.74992	-0.115419	0.108122
-1.59898	0.904417	-0.861104	-0.659501	-1.36493	-0.287163
-1.59898	0.904417	-1.1553	-2.41239	-1.13001	-0.299415
-0.656093	0.893316	-1.65763	-1.852	-0.161682	-0.1407
0.019688	-0.786128	-1.94735	-0.833446	0.721508	1.43748
-1.21112	0.265287	-1.2713	-0.59214	-0.060748	-0.10629
-1.21112	0.265287	-0.721529	-1.02426	-0.023948	-0.076971
-1.36105	0.544291	0.442729	0.20672	-1.22075	-0.866737
-1.36105	0.544291	-0.034508	-0.247224	-0.781425	-1.77074
-1.81177	-0.38014	-0.831337	-1.33645	-1.38704	-1.55065
-2.056	-0.189897	-0.228457	-1.00093	-1.70474	-0.156108
-1.81177	-0.38014	-0.483709	-0.059894	-1.70474	-0.156108
-2.056	-0.189897	-1.34144	0.069508	-0.684613	-0.555464
-0.360566	-0.264053	-0.112942	-0.98109	-1.51036	0.061024
0	0	0.662021	0.298747	0.370753	-1.10128
-0.589934	0.134645	0.640465	0.34208	0	0
-1.00111	-0.789152	-0.559567	-0.466177	-0.622624	-0.283659
-0.12722	-0.061629	-0.397283	0.025418	-0.622624	-0.283659
-0.329098	0.137788	0.819508	0.039199	0.197738	-1.58726
0.004432	0.215746	-0.083352	-1.33547	-1.29486	-1.18451
0.004432	0.215746	-0.322243	-1.43448	-0.651749	0.384756
0.315859	0.590161	-1.75943	-1.77831	-0.651749	0.384756
-0.431333	-1.17754	-0.550625	-1.64565	-0.014818	0.522634
-0.44969	-0.485836	0	0	-0.992645	0.134885
-0.431333	-1.17754	-1.06073	-1.2376	-0.014818	0.522634
-0.107934	-1.12102	-1.04335	-1.03709	-2.04552	1.54898
-0.107934	-1.12102	-0.717579	-1.03903	-0.725064	1.98024
-0.371876	-0.808791	-0.721088	-0.068097	-0.873716	-0.555964
0.803977	1.49403	0.162697	0.142701	-0.725064	1.98024
0.801778	1.75532	-0.81246	-0.776657	0	0
0.218073	0.303122	-0.478732	-0.168411	0	0
0.801778	1.75532	-1.1902	-0.303783	0	0
0.166104	0.320489	0.188622	0.004967	-0.392767	-0.751243
0.185824	-0.6723	0.654622	0.163561	-0.392767	-0.751243
0.185824	-0.6723	-1.36149	-0.63513	-0.957975	-1.0129
-0.11707	-0.165808	0.114226	-0.635909	-0.957975	-1.0129
-0.11707	-0.165808	0.565964	0.247485	-0.996445	-1.10502
-0.299793	0.555137	0.819869	1.04948	-0.996445	-1.10502
-0.309275	-0.379381	0.419285	0.545098	-0.647575	-0.247396
0.416965	0.688276	-0.112375	1.23977	-0.647575	-0.247396
-0.309275	-0.379381	0.043491	0.083648	-0.243844	0.989208
0.34299	-0.038607	-0.185718	-1.0202	-1.14712	-0.821922
-1.58743	-0.426836	-0.64979	-1.30513	-0.712742	-1.46158
-0.616473	-0.337154	-1.65445	-0.303943	0	0
-0.616473	-0.337154	-0.821371	-1.49165	0	0
0.977623	0.461535	0.006866	0.226174	0.012205	-0.127635
0.961774	0.243739	1.62871	1.56927	0	0
0.211508	-0.173499	-0.486829	-0.903253	0.060048	-0.315795
0.211508	-0.173499	-0.624981	-0.426914	0.209762	-0.198822
-0.2947	-0.253755	-0.360197	0.490624	0	-0.302059
0	0	-0.730824	-0.309309	-1.49254	-1.28992
0.083177	-0.388899	-0.876214	-0.729589	-1.49254	-1.28992
-0.442014	-0.93808	-0.296765	-1.37822	-1.18286	-1.3006
-0.925401	-1.05597	-1.09596	-1.08396	-1.70765	-1.19729
0.299409	0.171079	-0.623929	-0.616443	-2.03333	-1.63494
-0.925401	-1.05597	-0.476255	-0.201264	-2.03333	-1.63494
0	0	-0.60449	-0.320271	-0.983292	-0.757848
0	0	-1.00406	-1.3037	-1.54922	-1.40602
0	0	0.180351	-0.871375	-1.76333	-1.71907
-0.036128	-0.005258	0.810784	-1.04756	-1.57164	-1.59134
-1.83923	-0.566273	0.359095	-1.09651	-1.76333	-1.71907
-0.036128	-0.005258	-0.640236	-0.755525	-1.57164	-1.59134
-1.53271	-1.42284	-0.225626	-0.050965	0	0
-2.17126	-0.841887	0.263055	-1.72129	0	0
-0.476321	-0.39771	1.15409	-2.25856	-1.5499	-1.37601
0.053405	-0.009082	-1.3697	-1.0253	-0.840598	0.165628
0	0	0	0	-0.40275	-0.707035
-0.4869	-0.147376	-0.362653	-2.28392	-1.32584	-0.487183
-0.4869	-0.147376	-0.757112	-1.29459	0	0
-0.176266	0.542914	0.036998	-0.353234	0	0
0.612329	1.2321	-0.520078	-0.263197	-0.18687	0
-0.176266	0.542914	0	0	0	0
0.612329	1.2321	-1.27301	0.604862	-0.18687	0
-0.688953	-0.227124	0.392975	-0.616296	-0.305415	-0.297262
-1.23368	-1.25226	-1.3542	-1.46566	0	0
-0.751158	-0.988067	-0.837018	-1.29353	0	0
0	0	-1.00687	-1.25688	-0.403349	0.175501
0.011794	0.070999	-1.93939	-1.51055	-1.78193	-0.854919
0.648821	0.194652	-0.71439	-0.211348	-1.83492	0.25086
1.04798	0.759364	-1.70721	-0.866994	-1.47308	-0.039918
-0.40793	0.240213	-1.0618	0.158132	-1.3187	-0.133669
0	0	-1.86961	0.200411	-1.0006	-0.007459
0	0	-0.261516	-1.41477	-1.41945	-0.559247
-0.427044	0.248605	-1.67906	-1.79818	-1.41945	-0.559247
1.68004	-0.35763	-1.91134	-1.79257	-1.52993	-0.004675
0.449151	0.360144	-0.876846	-0.96786	-1.52993	-0.004675
-0.070679	-0.284942	-1.13958	-1.44368	-1.62014	-0.922579
0.449151	0.360144	-0.633558	-0.898833	-2.28782	-1.84603
-0.070679	-0.284942	0.087854	-1.11848	-1.62014	-0.922579
-0.934061	-0.750397	0.400714	-0.238591	-2.28782	-1.84603
-0.934061	-0.750397	-0.02359	-0.788789	-1.14206	-1.60483
-0.475383	0.793318	-0.639603	-0.748252	-1.14206	-1.60483
-0.475383	0.793318	0.043158	-0.572347	-0.196783	-0.353933
-0.244525	0.498319	0.459163	0.347806	-0.860727	-0.792447
-0.244525	0.498319	-2.00263	0.981406	-1.58955	-1.54435
-0.616051	-1.34424	-2.29011	0.702603	-1.58955	-1.54435
-0.616051	-1.34424	-2.0897	0.354623	1.07593	1.35039
-0.245682	-1.03384	-1.96517	-0.924076	-0.064587	-0.096653
-0.245682	-1.03384	-1.07779	0.216124	-0.957509	-0.018565
-1.13564	-1.16593	-0.304365	-0.092072	-0.064587	-0.096653
-1.13564	-1.16593	-0.376047	-0.369892	0	0
-0.440544	-0.888912	-0.384098	-0.421337	0	0
-0.850789	-0.530321	-0.33202	-0.220761	0.14577	-0.856017
-0.440544	-0.888912	-0.34037	0.548405	0.14577	-0.856017
-0.850789	-0.530321	-1.25057	0.316214	-0.317117	-0.372886
0.165071	0.632485	-0.939091	-1.39832	-0.317117	-0.372886
0.262211	1.24015	-0.023966	-0.654739	-1.08763	-0.095039
-0.325305	0.67082	-1.16302	-1.08658	-1.08763	-0.095039
-0.325305	0.67082	-0.987457	-0.6973	-1.74462	-1.71256
-1.00233	-0.69173	-0.592855	-0.042351	-2.20279	-0.378378
-1.00233	-0.69173	-1.09824	-0.691381	-2.24926	0.182464
-1.03402	-1.02933	-0.944719	-0.24121	-2.24926	0.182464
-0.246071	-0.002451	-0.762893	0.56964	-2.15302	-0.027623
-0.051752	-0.000214	-1.17586	-1.40629	-2.15302	-0.027623
-0.051752	-0.000214	-1.43582	-0.504258	-2.37949	0.16547
0	0	-1.07788	-0.291094	-2.37949	0.16547
0	0	-1.91141	-1.18433	-2.09825	-0.39318
0	0	-2.02639	-1.24924	-2.09825	-0.39318
0	0	-1.80372	-1.34489	-2.31247	-0.454877
-0.676026	-0.147562	-0.592513	-0.563768	-2.28995	0.379263
-0.676026	-0.147562	-0.351297	-0.952126	-2.31247	-0.454877
-1.25446	-1.89408	0.026333	-0.18708	-2.28995	0.379263
-0.688094	0.005199	-0.504055	0.031072	-1.92552	-0.783413
-1.25446	-1.89408	-1.02642	-1.32412	-1.92552	-0.783413
-0.676546	-1.41988	0.06457	0.490304	-1.97752	0.499949
-0.572388	-1.78713	-0.268357	0.197882	-1.97752	0.499949
-0.572388	-1.78713	-0.28373	-0.027535	-2.47131	0.059181
0.47237	-0.563381	-0.952305	-0.540767	-2.47131	0.059181
-1.43589	1.33128	0	0	-2.12321	0.046744
-1.79961	0.98626	0	0	-2.12321	0.046744
-0.312961	-0.894432	-0.453505	-0.632864	-2.05771	-0.039785
0	0	0	0	-2.05771	-0.039785
-0.797279	-1.49606	0.051222	0.48285	-1.18816	0.202263
0	0	-0.134303	-0.237552	-1.18816	0.202263
-0.797279	-1.49606	-0.761293	-1.34287	-1.16926	-1.03807
-0.621694	-0.96129	-1.73988	-2.0773	-0.68728	-0.29209
-0.621694	-0.96129	-1.14112	-1.36876	-0.573681	-0.017443
-0.459038	-1.37109	-1.51116	-0.68392	-0.833455	0.272521
-0.459038	-1.37109	-0.223524	-0.650325	-0.536484	0.229065
-0.486214	-1.54157	-0.023055	-0.118752	-0.843536	-0.267121
-0.486214	-1.54157	0.38505	-0.279473	0.451987	1.83136
0	0	-1.45627	-0.046449	0.451987	1.83136
0	0	-1.2928	-0.654813	0.617049	1.53537
-0.192643	-0.651734	-0.599081	-0.812999	-0.743704	-0.660382
-0.192643	-0.651734	0.741011	1.05818	-0.958482	1.21141
0.034195	-1.2104	-0.043792	-0.710986	-0.958482	1.21141
0.034195	-1.2104	0.553858	0.948544	-2.03769	1.56054
-0.400197	-0.866197	0.271263	0.076235	-2.03769	1.56054
0.032718	-1.3885	0.112681	-0.390202	-2.34672	1.2099
-0.400197	-0.866197	-0.790367	-0.172498	-2.34672	1.2099
0	0	-0.155419	0.323233	-1.87749	-0.575765
-0.502513	-0.946295	-1.24864	-0.557791	-1.87749	-0.575765
-0.502513	-0.946295	-1.43901	-0.748854	-0.849412	0.19372
0	0	-1.41162	-0.43036	-0.768826	0.300062
0	0	-0.831782	-1.18824	-1.99286	-0.649671
-0.539809	1.30438	-1.24652	-1.49032	-1.99286	-0.649671
-0.65858	-0.272782	0.083716	-0.427663	0.474126	0.738029
0.061722	-0.191055	-0.63326	-0.959485	-0.89957	-0.419687
0.061722	-0.191055	0.125728	-1.69366	-0.052561	-0.060475
-0.302059	0	-1.42318	-2.06251	-1.32639	-1.7926
-0.302059	0	-0.516688	-0.865082	-1.31285	-1.13986
-0.662334	0.152338	-1.31334	-1.36864	-1.31285	-1.13986
-0.446916	0.081879	-0.163976	0.087296	-1.08705	-0.031772
-0.662334	0.152338	-1.01001	-1.24841	-0.633225	1.40971
-0.284375	-0.563246	-0.536797	-0.824324	-1.08705	-0.031772
-0.530175	0	-0.219762	-0.762757	-0.633225	1.40971
-0.530175	0	-0.527942	-0.283457	-0.558886	0.561477
0	0	-2.23917	-1.67117	-0.226795	-0.270895
0	0	-1.68339	-1.36404	-0.475691	0.831388
0	0	-0.425264	-0.18205	-1.86984	-1.48125
0	0	-0.871836	-1.02251	-2.11912	-1.12333
0.138679	-1.04202	0	0	-1.16042	-0.387353
0.138679	-1.04202	-1.92488	-1.71923	-0.28899	0.647887
0	0	-2.00936	-1.5432	-0.300537	-0.665932
0	0	-2.05934	-1.95493	-1.00349	-0.525057
0	-0.374902	-1.47904	-1.8611	-0.676513	-0.177252
0.3747	0.184699	-1.66521	-1.54058	-0.903651	0.675213
0	-0.374902	-2.19136	-1.32024	-0.388734	0.269171
0.3747	0.184699	-0.460238	-1.65877	-0.903651	0.675213
0	0	-1.29474	-1.41512	-0.028494	-0.17268
0	0	-2.15885	-1.57036	-0.014826	0.124702
0	0	-1.76634	-1.6191	0	0
0	0	-1.01302	-1.72988	-1.9197	-0.369138
0	0	-0.580223	-0.917807	-0.310363	1.28442
0	0	-0.65688	-0.877255	-0.524436	0.674091
0	0	-0.165005	-1.5947	0	0
0	0	-0.998078	-0.821483	-1.39583	-0.832847
-0.698058	0.017871	-0.586603	-1.2086	0	0
-0.698058	0.017871	-0.993011	-1.8012	0	0
0	0	-1.18385	-1.19177	0	0
0	0	-1.59321	-1.21602	0	0
0	0	-2.17676	-2.42779	0	0
0	0	-1.70547	-2.03905	0	0
0	0	-1.69199	-1.70555	0	0
0	0	-1.05825	-1.06048	0	0
0	0	-1.3378	-2.14447	0	0
0	0	-2.30051	-2.38191	0	0
0	0	-1.9397	-0.901094	0	0
-0.561775	0	0.97371	-0.484681	0	0
0.346279	-0.337337	-0.333215	-0.501921	0	0
0	0	0.323464	-0.429823	0	0
-0.647227	-0.182848	-0.458584	0.450456	0	0
-0.647227	-0.182848	-1.91267	-2.18232	0	0
-0.554122	-0.865455	0.503752	-0.642482	0	0
-0.554122	-0.865455	-0.936583	-0.684514	0	0
0	0	-2.17315	-0.596751	0	0
0	0	-0.354897	0.500898	0	0
0	0	-1.1309	0.138524	0	0
-1.04885	0.419837	-0.87165	-0.258424	0	0
-1.25141	0.480773	0.799328	1.69587	0	0
-1.25141	0.480773	-1.45012	-1.08404	0	0
-0.724355	0.497724	-1.9206	-0.40606	0	0
-0.724355	0.497724	0.699918	0.637597	0	0
-0.451815	-0.037185	0.597093	0.08017	0	0
0	0	1.43684	0.789045	0	0
0.308391	-0.273317	1.10317	0.464689	-0.820629	0.390716
0.308391	-0.273317	-0.730031	-0.973331	0	0
-0.042333	-0.000441	-1.52105	-0.766279	-0.820629	0.390716
-0.042333	-0.000441	-0.614223	-0.410575	0.257243	-0.341804
-0.08069	-1.16447	-0.467704	-1.04116	0.257243	-0.341804
-0.08069	-1.16447	-0.550859	-0.119501	-1.57354	-1.64125
-0.345663	0.038424	-1.31816	-0.709468	-1.57354	-1.64125
-0.345663	0.038424	-1.09977	-0.230545	-1.19793	-0.797038
-0.655561	-1.35421	0.228709	-0.24197	-1.19793	-0.797038
-0.655561	-1.35421	-1.09791	-0.839137	0	0
-0.23395	0.009485	-1.28493	-0.571035	0	0
-0.302781	-0.388702	-1.42713	-0.681748	0.331327	-0.477998
-0.464359	-0.36662	-0.484676	-0.715043	0.331327	-0.477998
-0.464359	-0.36662	-1.19436	-0.804751	0	0
-0.93486	0.017595	-0.85073	-1.64153	0	0
-2.28666	-0.742053	-0.935419	-1.47757	-0.549178	-0.448128
-2.22373	-1.50038	-0.178196	-0.309643	0	0
-0.30337	-0.693028	-0.11956	-0.88623	0	0
-0.318301	-0.487733	-0.579931	-0.880554	0.155207	0.383494
-0.899622	0.263012	-1.13561	-0.217695	-0.673288	-0.495407
-0.318301	-0.487733	-1.30952	-1.24505	-1.49056	-1.18271
-0.899622	0.263012	-0.532846	0.103165	-1.68618	0.241312
-0.971658	1.1491	-0.81061	-0.735176	-1.68618	0.241312
-0.971658	1.1491	-1.48489	-0.633498	0	0
-0.467731	0.839788	-1.48248	-1.57193	0	0
-0.467731	0.839788	0.265181	-1.95477	-1.59235	-0.444389
-0.311005	-0.281381	0.043154	-2.18901	-1.59235	-0.444389
-0.201837	-0.650752	-2.27336	-1.59	-0.844584	-0.627556
-0.027966	0.112394	1.19306	0.816422	-0.844584	-0.627556
-0.876918	-1.16079	-0.266864	-1.41008	-1.40284	-1.09376
-0.027966	0.112394	-2.13247	-0.350699	-0.495296	-0.31768
-0.876918	-1.16079	-1.86183	0.179876	-1.2162	-0.35997
-1.17846	-1.68448	-0.683605	0.111937	-0.337872	0.930408
-0.985471	0.314897	-0.26247	-0.520893	-0.463688	0.226704
-1.48205	-0.812713	-1.1817	-1.15347	-0.463688	0.226704
-1.48205	-0.812713	0.344043	0.235399	-1.50537	-1.0624
[truncated: 166,545 more rows]

## Sheet: Supplementary Table 1
Genome size estimation of Cushion willow whole-genome sequenced individual by 17 replicates of flow cytometry analysis.
